# Supplementary material for: Pathogens in ticks collected from dogs in Berlin/Brandenburg, Germany
Source: Parasit Vectors. 2014 Dec 2;7:535. doi: 10.1186/s13071-014-0535-1 (PMC4262381; doi:10.1186/s13071-014-0535-1)
Supplement: Additional file 2: Table S2. — Raw data for all ticks used in the study. [file 13071_2014_535_MOESM2_ESM.xls]

## Sheet: Tabelle1
Number	Host code	Tick species	Anaplasmataceae PCR	First Rickettsia PCR	Second Rickettsia PCR	Borrelia PCR	Piroplasma PCR	Pathogen state	Scutal index	Sex/stage
1	1.1	D. reticulatus		0			0	0	1.34764	m
2	1.1	D. reticulatus						0	2.02113	f
3	1.2	I. ricinus	0	0	0	3		1	9.21175	f
4	1.3	D. reticulatus						0	3.21667	f
5	1.3	D. reticulatus		0				0	1.44886	m
6	1.3	D. reticulatus		0				0	5.27	f
7	1.3	D. reticulatus		0			0	0	2.35211	f
8	1.3	I. ricinus	0			0		0	2.48148	f
9	3.1	I. ricinus	0					0	2.05797	m
10	3.1	I. ricinus	0			0		0	2.16149	f
11	3.1	I. ricinus	0			0		0	3.47305	f
12	3.1	I. ricinus	1	0	0	2		1	5.90435	f
13	3.1	D. reticulatus		0				0	2.28276	f
14	3.1	D. reticulatus		0			0	0	3.66864	f
15	4.1	I. ricinus	1			0		1	2.26474	f
16	4.1	I. ricinus	0			0		0	4.08205	f
17	4.1	I. ricinus	0	1		3		1	4.58654	f
18	4.1	I. ricinus	0	1		0		1	2.83186	f
19	4.1	I. ricinus	2	1	0	0		1	5.3618	f
20	4.1	I. ricinus	1			0		1	4.23823	f
21	4.1	I. ricinus	0	1	0	2		1		f
22	4.1	I. ricinus	0	0	0	0		0	5.55372	f
23	4.1	I. ricinus	0			0		0	2.16547	f
24	4.1	I. ricinus	0	1	0	0		1	3.06202	f
25	4.1	I. ricinus	0			0		0	2.03205	f
26	4.1	I. ricinus	0	1		0		1	2.11801	f
27	4.1	I. hexagonus	0	1	2	0	0	1	4.16807	f
28	4.1	I. ricinus	0		0	0	0	0	7.29412	f
29	4.1	I. ricinus	0	1		0	0	1	3.64103	f
30	4.1	I. ricinus	0			1		1	1.89937	f
31	4.1	I. ricinus	0			0		0	2.11043	f
32	4.1	I. ricinus	0			0		0	2.04712	f
33	4.1	I. ricinus	0	1		0		1	3.14194	f
34	4.1	I. ricinus	0			0		0	3.80392	f
35	4.1	I. ricinus	0	1		0		1	4.46667	f
36	4.1	I. ricinus	0	0	0	0	0	0	1.83756	f
37	4.1	I. ricinus	0			1		1	3.22599	f
38	4.1	I. ricinus	0			1		1		f
39	4.1	I. ricinus	0			0		0	1.37766	f
40	8.1	I. ricinus	0	1	0	0		1	2.57534	f
41	8.1	I. ricinus	0	0	0	0	0	0	3.25287	f
42	8.1	I. ricinus	0			0		0	4.42636	f
43	8.1	I. ricinus	0			0		0	4.8062	f
44	8.1	I. ricinus	0			0		0	3.568	f
45	10.1	D. reticulatus		1				1	2.42424	f
46	10.1	D. reticulatus		1			0	1	4.55819	f
47	10.1	D. reticulatus		0			0	0	2.79487	f
48	10.1	D. reticulatus		0			0	0	1.39234	m
49	10.1	D. reticulatus		0			0	0	2.84385	f
50	10.1	I. hexagonus	0	0	0	0	0	0	6.2126	f
51	10.1	I. ricinus	0			0		0	6.68333	f
52	10.1	I. hexagonus	0	0	0	0	0	0	4.51408	f
53	10.1	D. reticulatus		0			0	0	5	f
54	10.1	D. reticulatus		0			0	0	5.11009	f
55	10.1	D. reticulatus		0				0	2.21557	f
56	10.1	D. reticulatus		0				0	1.39803	m
57	10.1	D. reticulatus		0				0	1.45902	m
58	10.1	D. reticulatus		0				0	1.37705	m
59	10.1	D. reticulatus		0				0	2.0973	f
60	10.1	D. reticulatus		0				0	1.39465	m
61	10.1	D. reticulatus		0			0	0	1.3375	m
62	10.1	D. reticulatus		1			0	1	1.43667	m
63	10.1	D. reticulatus		0				0	1.31392	f
64	10.1	D. reticulatus		0				0	1.43949	m
65	10.1	D. reticulatus		0			0	0	1.39818	m
66	10.1	D. reticulatus		0			0	0	2.39344	f
67	10.1	D. reticulatus		0				0	1.41304	m
68	10.1	D. reticulatus		0			0	0	1.35484	m
69	11.1	D. reticulatus		0				0	2.22826	f
70	11.1	D. reticulatus		0				0	1.44932	m
71	11.1	D. reticulatus						0	1.4772	m
72	11.1	D. reticulatus		0				0	1.43931	m
73	11.1	D. reticulatus						0	1.48425	m
74	11.1	D. reticulatus		0			0	0	1.31879	m
75	11.1	D. reticulatus		0			0	0	2.12632	f
76	11.1	D. reticulatus		0				0	1.45122	m
77	11.1	D. reticulatus		0				0	1.41983	m
78	11.1	D. reticulatus		0				0	1.39789	m
79	11.1	D. reticulatus		0			0	0	4.43137	f
80	11.1	D. reticulatus						0	1.4187	m
81	11.1	D. reticulatus		0			0	0	1.40273	m
82	11.1	D. reticulatus		0				0	1.39867	m
83	11.1	D. reticulatus		0			0	0	1.44884	m
84	11.1	D. reticulatus		0				0	1.46133	m
85	11.1	D. reticulatus		0			0	0	2.40936	f
86	11.1	D. reticulatus						0	2.20859	f
87	11.1	D. reticulatus		0				0	2.27222	f
88	11.1	D. reticulatus		0			0	0	2.35	f
89	11.1	D. reticulatus		1			0	1	1.54579	m
90	12.1	D. reticulatus		0				0	2.07634	f
91	12.1	I. hexagonus	0	0	0	0		0	5.33043	f
92	12.1	I. ricinus	0			0		0	4.21277	f
93	12.1	I. hexagonus	0	1	2	3	0	1	2.29134	f
94	12.1	I. ricinus	0			0		0	2.19333	f
95	13.1	I. ricinus	0			0		0	3.57595	f
96	13.1	I. ricinus	0			0		0	3.72789	f
97	13.1	I. ricinus	0			3		1	3.75145	f
98	13.1	I. ricinus	0			0		0	2.14706	f
99	13.1	I. ricinus	0			0		0	2.03175	f
100	14.1	I. ricinus	0			0		0	4.33333	f
101	14.1	I. ricinus	0			0		0	6.72381	f
102	14.1	I. ricinus	0			3		1	6.69231	f
103	15.1	I. ricinus	0	0	0	0		0	2.63871	f
104	15.1	I. ricinus	0			4		1	7.47619	f
105	18.1	I. ricinus	0	1	0	0	0	1	7.1028	f
106	18.1	I. ricinus	0			5		1	4.29078	f
107	18.1	I. ricinus	0			0		0		f
108	18.1	D. reticulatus						0	2.24324	f
109	18.1	D. reticulatus		1			0	1	4.27381	f
110	19.2	I. ricinus	0			0		0		f
111	19.2	I. ricinus	0			0		0	4.3662	f
112	19.2	I. ricinus	0			0		0	8.60541	f
113	19.2	I. ricinus	0			0		0	3.16667	f
114	19.2	D. reticulatus						0	1.40316	m
115	22.1	I. hexagonus	0	0	0	0	0	0	4.08	f
116	22.1	I. ricinus	0			0		0	3.27778	f
117	22.1	I. ricinus	0	1		4	0	1	7.2	f
118	23.1	I. ricinus	0			0		0	2.9505	f
119	23.1	D. reticulatus		1	1		0	1	1.28986	m
120	23.1	I. hexagonus	0	1		0		1	4.71698	f
121	23.1	I. ricinus	0			0		0	1.90667	f
122	23.1	I. ricinus	0			0		0	2.10219	f
123	23.1	D. reticulatus		1			0	1	1.32899	m
124	23.1	I. ricinus	DNAneg	DNAneg	DNAneg	DNAneg	DNAneg	0	1.80556	f
125	23.1	D. reticulatus						0	6.44554	f
126	23.1	I. hexagonus	0	0	0	0	0	0	4.20155	f
127	23.1	I. ricinus	DNAneg	DNAneg	DNAneg	DNAneg	DNAneg	0	1.91192	f
128	23.1	I. ricinus	0	0	0	0	0	0	7.84314	f
129	23.1	D. reticulatus		1	1		0	1	2.15294	f
130	23.1	D. reticulatus		0			0	0	3.70659	f
131	23.1	D. reticulatus					0	0	4.76296	f
132	23.1	D. reticulatus					0	0	1.3125	m
133	23.1	D. reticulatus					0	0	1.38	m
134	23.1	D. reticulatus						0	7.67647	f
135	23.1	D. reticulatus					0	0	4.36634	f
136	23.1	D. reticulatus					0	0	6.50495	f
137	23.1	D. reticulatus		0			0	0	6.3	f
138	23.1	D. reticulatus		0			0	0	6.95257	f
139	23.1	D. reticulatus		0				0	7.78361	f
140	23.1	D. reticulatus					0	0	4.57037	f
141	23.1	I. ricinus	0			0		0	8.05348	f
142	23.1	D. reticulatus					0	0	1.36704	m
143	23.1	D. reticulatus		0			0	0	5.71311	f
144	24.1	D. reticulatus		0				0	1.38049	m
145	24.1	I. ricinus	0			0		0	3.07874	f
146	24.1	I. ricinus	DNAneg	DNAneg	DNAneg	DNAneg	DNAneg	0	2.04478	f
147	24.1	I. ricinus	DNAneg	DNAneg	DNAneg	DNAneg	DNAneg	0	1.70629	m
148	24.1	I. ricinus	DNAneg	DNAneg	DNAneg	DNAneg	DNAneg	0	1.96667	f
149	24.1	I. ricinus	0			0		0	4.53043	f
150	28.3	D. reticulatus		1	1		0	1	6.92607	f
151	28.3	I. ricinus	0	1	2	0		1	6.34615	f
152	30.1	D. reticulatus					0	0	5.512	f
153	30.1	D. reticulatus					0	0	5.99115	f
154	30.1	I. hexagonus	0	0	0	0	0	0	2.96324	f
155	30.1	I. ricinus	0			0		0	8.66667	f
156	30.1	I. hexagonus	0	1	0	0		1	4.76471	f
157	32.1	I. ricinus	0			0		0	7.83843	f
158	33.1	D. reticulatus						0	7.67647	f
159	33.1	I. hexagonus	1	0	0	4		1	5.47334	f
160	33.1	I. ricinus	DNAneg	DNAneg	DNAneg	DNAneg	DNAneg	0	3.09302	f
161	34.1	I. ricinus	DNAneg	DNAneg	DNAneg	DNAneg	DNAneg	0	1.736	m
162	37.1	I. hexagonus	0	1	2	0		1	3.25833	f
163	37.1	I. ricinus	0			0		0	3.98473	f
164	37.1	I. ricinus	0			0		0	4.96992	f
165	37.1	I. ricinus	0			0		0	5.23308	f
166	37.1	I. hexagonus	0	1	0	0	0	1	8.41232	f
167	37.1	I. ricinus	0			0		0	1.74126	m
168	40.1	I. ricinus	0			0		0	7.63505	f
169	40.1	I. ricinus	0			0	0	0	5.08772	f
170	41.1	I. ricinus	0			0		0	2.21429	f
171	42.1	I. ricinus	0			0		0	4.72308	f
172	42.1	I. ricinus	DNAneg	DNAneg	DNAneg	DNAneg	DNAneg	0	2.2125	f
173	42.1	I. ricinus	0			0		0	2.12994	f
174	42.1	I. ricinus	0			0		0	2.43353	f
175	46.1	I. ricinus	0			0		0	3.43407	f
176	46.1	I. ricinus	DNAneg	DNAneg	DNAneg	DNAneg	DNAneg	0		f
177	46.1	I. ricinus	0			0		0	2.31383	f
178	46.1	I. ricinus	0			0		0	2.2375	f
179	46.1	I. ricinus	0			0		0	2.79141	f
180	46.1	I. ricinus	0			0		0	5.18033	f
181	46.1	I. ricinus	0			0		0	2.36667	f
182	46.1	I. ricinus	0			0		0	1.93333	f
183	46.1	D. reticulatus		1			0	1	2.19231	f
184	46.1	D. reticulatus		1	1		0	1	2.13333	f
185	46.1	I. ricinus	0			0		0	3.68939	f
186	46.1	D. reticulatus		1			0	1	2.21925	f
187	46.1	D. reticulatus		0				0	2.6	f
188	46.1	D. reticulatus		1			0	1	3.65152	f
189	46.1	D. reticulatus					0	0	3.3121	f
190	46.1	D. reticulatus						0	3.42208	f
191	47.1	I. ricinus	0	0	0	0	0	0	3.94551	f
192	47.1	I. ricinus	0	1	0	0	1	1	3.29	f
193	47.1	I. hexagonus	0	0	0	0		0	3.84167	f
194	47.1	I. hexagonus	0	0	0	0	0	0	5.64516	f
195	47.1	I. ricinus	0			0		0	2.16279	m
196	47.1	I. hexagonus	0	0	0	0		0		f
197	47.1	I. ricinus	0			0		0	1.9322	f
198	47.1	I. ricinus	0			0		0	3.27007	f
199	47.1	I. hexagonus	0	1	0	0		1	3.58678	f
200	47.1	I. hexagonus	1	1	0	0	0	1	3.70866	f
201	47.1	I. ricinus	0			0		0	2.5748	f
202	47.1	I. hexagonus	0	1	0	0	0	1	3.0354	f
203	47.1	I. hexagonus	2	0	0	0	0	1	5.36585	f
204	47.1	I. ricinus	0			0		0	8.76679	f
205	47.1	I. hexagonus	0	0	0	0	0	0	4.09804	f
206	47.1	I. ricinus	0			0		0		f
207	47.1	D. reticulatus					0	0	4.35593	f
208	47.1	I. hexagonus	0	1	0	0	0	1	3.5	f
209	47.1	D. reticulatus					0	0	1.45679	m
210	47.1	D. reticulatus						0	7.18326	f
211	47.1	D. reticulatus		1				1	5.08654	f
212	47.1	D. reticulatus						0	5.38938	f
213	47.1	D. reticulatus		0				0	1.30888	m
214	47.1	D. reticulatus		1				1	6.69027	f
215	47.1	I. hexagonus	0	1	0	0	2	1	3.12174	f
216	49.1	I. ricinus	0			0		0	8.25455	f
217	49.1	I. hexagonus	0	0	0	0	0	0	5.03074	f
218	49.1	I. hexagonus	0	0	0	0	0	0	2.58462	f
219	49.1	I. ricinus	0			0		0	3.87692	f
220	49.1	I. ricinus	1					1	1.92262	m
221	52.1	I. ricinus	0			0		0	2.07547	f
222	52.1	I. ricinus	0			1		1	1.96269	f
223	52.1	I. ricinus	0			0		0	1.90909	m
224	52.1	I. ricinus	0			0		0	4.06569	f
225	52.1	I. ricinus	DNAneg	DNAneg	DNAneg	DNAneg	DNAneg	0	1.81301	m
226	52.1	I. ricinus	DNAneg	DNAneg	DNAneg	DNAneg	DNAneg	0	1.87333	f
227	52.1	I. ricinus	DNAneg	DNAneg	DNAneg	DNAneg	DNAneg	0	1.95798	f
228	52.1	I. ricinus	0			0		0	1.85211	m
229	52.1	I. ricinus	0			0		0	2.36076	f
230	52.1	I. ricinus	DNAneg	DNAneg	DNAneg	DNAneg	DNAneg	0	1.8	m
231	52.1	I. ricinus	0			1		1	1.80214	m
232	52.1	I. ricinus	0			0		0	2.37086	f
233	52.1	I. ricinus	0			0		0	1.87097	f
234	52.1	I. ricinus	0			0		0	1.85276	f
235	52.1	I. ricinus	0			5		1	1.79412	m
236	52.1	I. ricinus	0			0		0	2.31333	f
237	52.1	I. hexagonus	0	0	0	0	0	0	3.07463	f
238	52.1	I. hexagonus	0	0	0	0	0	0	5.65354	f
239	52.1	I. ricinus	0			4		1	1.83152	m
240	52.1	I. hexagonus	0	1		0	0	1	4.17699	f
241	52.1	I. ricinus	0	1	0	0	0	1	2.90395	f
242	52.1	I. ricinus	0	1	0	0	0	1	2.73059	f
243	52.1	I. ricinus	0			0		0	1.87215	m
244	52.1	I. hexagonus	0	1	0	0	0	1	4.15714	f
245	52.1	I. ricinus	0			0		0	1.96059	f
246	52.1	I. hexagonus	0	1	0	0	0	1	2.65	f
247	52.1	I. ricinus	0			0		0	4.14035	n
248	52.1	I. ricinus	0			1		1	1.81407	m
249	52.1	I. ricinus	0			0		0	2.14211	f
250	52.1	I. hexagonus	0	0	0	0		0	1.92778	f
251	71.1	I. ricinus	0			0		0	2.7047	f
252	71.1	I. hexagonus	0	0	0	0		0	4.43802	f
253	71.1	I. hexagonus	0	0	0	0		0	4.64103	f
254	72.1	I. ricinus	0			0		0	6.00847	f
255	72.1	D. reticulatus					0	0	1.40647	m
256	72.1	D. reticulatus		1			0	1	5.68908	f
257	72.1	D. reticulatus		1	1		0	1	2.31159	f
258	72.1	D. reticulatus					0	0		f
259	72.1	D. reticulatus						0	2.1573	f
260	72.1	D. reticulatus					0	0	1.36563	m
261	72.1	D. reticulatus					0	0	1.33962	f
262	72.1	D. reticulatus					0	0	1.38511	m
263	72.1	D. reticulatus					0	0	2.22066	f
264	72.1	D. reticulatus					0	0	1.31054	m
265	72.1	D. reticulatus		0				0	1.43787	m
266	72.1	D. reticulatus		1				1	1.48993	m
267	72.1	D. reticulatus						0	1.42724	m
268	72.1	D. reticulatus		0				0	2.215	f
269	72.1	D. reticulatus					0	0	1.48889	m
270	72.1	D. reticulatus					0	0	2.2487	f
271	72.1	D. reticulatus		0				0	2.31414	f
272	72.1	D. reticulatus					0	0	2.07772	f
273	72.1	D. reticulatus					0	0	1.4771	m
274	72.1	D. reticulatus					0	0	1.02214	m
275	72.1	D. reticulatus		0				0	1.3792	m
276	72.1	D. reticulatus					0	0	2.2451	f
277	72.1	D. reticulatus					0	0	1.3587	m
278	72.1	D. reticulatus		1			0	1	1.40278	m
279	72.1	D. reticulatus					0	0	3.38636	f
280	72.1	D. reticulatus		1			0	1	1.34667	m
281	72.1	D. reticulatus					0	0	6.30702	f
282	76.1	I. hexagonus	0	0	0	0	0	0	3.84553	f
283	77.1	I. ricinus	0			0		0	3.82639	f
284	77.1	I. ricinus	0			0		0		f
285	77.1	D. reticulatus		1	1		0	1	5.48729	f
286	77.1	I. ricinus	2			5		1	2.16279	f
287	77.1	I. ricinus	0	1	0	1		1	2.30645	f
288	77.1	I. ricinus	0			0		0	4.68794	f
289	77.1	I. ricinus	0			0		0	2.20359	f
290	77.1	I. hexagonus	0	0	0	0	0	0	2.56579	f
291	77.1	I. ricinus	0	1	2	0	0	1	5.45038	f
292	77.1	I. ricinus	0			0		0	7.87741	f
293	77.1	I. ricinus	0			0		0	2.19531	f
294	77.1	I. hexagonus	0	0	0	0	0	0	2.39695	f
295	77.1	I. ricinus	0			0		0	2.5969	f
296	77.1	I. hexagonus	0	0	0	4	0	1	3.55705	f
297	77.1	I. hexagonus	0	0	0	0	0	0	5.54348	f
298	77.1	I. ricinus	0			0		0	1.87701	m
299	77.2	I. ricinus	0			0		0	4.95588	f
300	77.2	I. ricinus	0			0		0	9.31081	f
301	77.2	I. ricinus	0			4		1	5.61739	f
302	77.2	I. ricinus	0			0		0	2.49669	f
303	77.2	I. ricinus	0			0		0	1.82822	m
304	77.2	I. ricinus	0			0		0	3.28049	f
305	77.2	I. ricinus	0			0		0	4.90299	f
306	77.2	I. ricinus	0			0		0	6.3211	f
307	77.2	I. ricinus	0			0		0	5.69524	f
308	77.3	I. ricinus	DNAneg	DNAneg	DNAneg	DNAneg	DNAneg	0		f
309	77.3	I. ricinus	0					0	1.3913	m
310	77.3	I. ricinus	DNAneg	DNAneg	DNAneg	DNAneg	DNAneg	0	1.87952	f
311	77.3	I. hexagonus	0	0	0	5	0	1	4.432	f
312	77.3	I. ricinus	0	1	0	0	0	1	3.43697	f
313	77.3	I. hexagonus	0	1	2	0	0	1	2.11724	f
314	78.1	I. ricinus	DNAneg	DNAneg	DNAneg	DNAneg	DNAneg	0	2.1405	f
315	78.1	I. ricinus	DNAneg	DNAneg	DNAneg	DNAneg	DNAneg	0	2.00752	f
316	78.1	I. ricinus	0	1	0	0	0	1	6.00935	f
317	79.1	I. ricinus	DNAneg	DNAneg	DNAneg	DNAneg	DNAneg	0	1.91195	m
318	79.1	I. ricinus	DNAneg	DNAneg	DNAneg	DNAneg	DNAneg	0	1.91875	m
319	79.1	I. ricinus	0	1	0	0	0	1	3.16667	f
320	79.1	I. ricinus	0		0	0	0	0	3.86986	f
321	79.1	I. ricinus	0	1	0	0	0	1	4.07407	f
322	79.1	D. reticulatus		1			0	1	1.41841	m
323	79.1	D. reticulatus		0				0	3.10323	f
324	79.1	I. ricinus	DNAneg	DNAneg	DNAneg	DNAneg		0	2.00699	m
325	79.1	D. reticulatus					0	0	2.10056	f
326	79.1	D. reticulatus		0				0	2.07732	f
327	79.1	D. reticulatus					0	0	1.39796	m
328	79.1	D. reticulatus		0				0	2.40686	f
329	79.1	D. reticulatus					0	0	2.03398	f
330	83.1	I. ricinus	0			0		0	1.89241	m
331	83.1	I. ricinus	0	0	0	0	0	0	2.74757	f
332	83.1	D. reticulatus		1	1		0	1	2.62346	f
333	83.1	I. ricinus	0	1		0	0	1	4.94215	f
334	83.1	I. ricinus	0	0	0	0	0	0	3.22581	f
335	83.1	I. ricinus	0	0	0	0	0	0	2.90909	f
336	84.1	I. ricinus	0			0		0	2.1039	f
337	84.1	I. hexagonus	0			0		0	1.77707	m
338	84.2	I. ricinus	2	1	0	0	0	1	6.37821	f
339	84.3	I. ricinus	0	1	0	4	0	1	7.0247	f
340	84.3	I. ricinus	0	1	0	0	0	1	7.71694	f
341	94.1	D. reticulatus		0				0	2.1978	f
342	94.1	I. ricinus	0	1	0	0	0	1	2.85093	f
343	94.1	I. ricinus	0			0		0	1.92857	f
344	94.1	D. reticulatus		0			0	0	1.40575	m
345	94.1	I. ricinus	0	1	0	0	0	1	4.69403	f
346	94.1	I. ricinus	0	1	0	0	0	1	2.29787	f
347	94.1	I. ricinus	0	0	0	0	0	0	6.9434	f
348	94.1	I. ricinus	0	0	0	0	0	0	3.688	f
349	94.1	I. ricinus	0	0	0	0	0	0	8.74189	f
350	94.1	I. ricinus	0	0	0	0	0	0	3.61157	f
351	94.1	D. reticulatus					0	0	3.23308	f
352	94.1	D. reticulatus					0	0	5.81416	f
353	94.1	D. reticulatus						0	2	m
354	94.1	D. reticulatus		0				0	1.35714	m
355	96.1	D. reticulatus		1			0	1	2.51852	f
356	96.1	D. reticulatus						0	2.46405	f
357	96.1	I. ricinus	2	1	2	1	0	1	4.14655	f
358	96.1	D. reticulatus						0	1.46694	m
359	96.1	D. reticulatus		0				0	1.36992	m
360	96.1	D. reticulatus		1				1	2.24342	f
361	96.1	I. ricinus	0	0	0	0	0	0	3.38346	f
362	96.1	I. ricinus	0		0	0		0	1.54751	m
363	96.1	I. ricinus	0			0		0	1.92574	f
364	97.1	I. ricinus	0	0		0	0	0	4.3913	f
365	97.1	I. ricinus	0	0	0	0	0	0	6.14706	f
366	97.1	I. ricinus	0	1	0	0	0	1	4.04103	f
367	97.1	I. ricinus	0	1	0	0	0	1	2.55556	f
368	98.1	D. reticulatus						0	2.34868	f
369	98.1	I. hexagonus	0	1	0	0	0	1	4.608	f
370	98.1	I. ricinus	0	1	0	2	0	1	2.53425	f
371	98.1	I. ricinus	0			0		0	1.97222	f
372	99.1	I. ricinus	0	1		0	0	1	4.95	f
373	100.1	D. reticulatus						0	1.45357	m
374	104.1	I. hexagonus	0	1	0	0		1	4.80142	f
375	104.1	I. ricinus	0			0		0	1.8625	f
376	104.1	I. hexagonus	0	0	0	0		0	1.79412	m
377	104.1	I. ricinus	0	1	2	0	0	1	7.28532	f
378	107.1	I. hexagonus	0	0	0	0	0	0	5.20192	f
379	111.1	D. reticulatus						0	1.31197	m
380	111.1	D. reticulatus		1			0	1	1.45188	m
381	111.1	D. reticulatus		1			0	1	2.15909	f
382	111.1	D. reticulatus		0				0	1.40541	f
383	111.1	D. reticulatus		1			0	1	3.8871	f
384	112.1	D. reticulatus		0			0	0	1.53394	m
385	112.1	D. reticulatus						0	1.42727	f
386	112.1	D. reticulatus		0				0	1.34951	m
387	112.1	D. reticulatus		0				0	1.37179	m
388	112.1	D. reticulatus		1				1	1.45075	m
389	112.1	D. reticulatus		1				1	4.09155	f
390	112.1	D. reticulatus		1			0	1	5.55372	f
391	112.1	D. reticulatus		0				0	1.42599	m
392	112.1	D. reticulatus		0				0	2.0733	f
393	112.1	D. reticulatus						0	2.12887	m
394	112.1	D. reticulatus		0				0	2.25	f
395	112.1	D. reticulatus		0				0	1.40803	m
396	112.1	D. reticulatus		1				1	1.47205	m
397	112.1	D. reticulatus						0	1.38931	m
398	112.1	D. reticulatus						0	1.36223	m
399	112.1	D. reticulatus		0				0	5.1746	f
400	112.1	D. reticulatus		0				0	1.40936	m
401	112.1	D. reticulatus		1			0	1	2.26286	f
402	113.1	D. reticulatus		1				1	5.71186	f
403	113.1	D. reticulatus		0				0	2.2201	f
404	113.1	D. reticulatus		0				0	4.35577	f
405	117.1	D. reticulatus		1			0	1	1.39922	m
406	117.1	D. reticulatus						0	1.42763	f
407	117.1	D. reticulatus		1			0	1	7.25934	f
408	117.1	D. reticulatus		0				0	4.84426	f
409	119.1	I. ricinus	0	0	0	0		0	3.31496	f
410	119.1	D. reticulatus		1			0	1	6.75704	f
411	119.1	I. ricinus	0	1	0	0	0	1		f
412	119.1	I. ricinus	0	1	0	0	0	1	5.00714	f
413	119.1	D. reticulatus		1	1		0	1	7.07619	f
414	120.1	I. hexagonus	0	1		0		1	7.03529	f
415	120.1	I. hexagonus	0	0	0	0	0	0	3.47619	f
416	120.1	I. hexagonus	0	1	0	0	0	1	6.89725	f
417	120.1	I. ricinus	0	1	0	0	0	1	3.39552	f
418	120.1	I. hexagonus	0	0	0	0		0	2.536	f
419	307.2	D. reticulatus						x		m
420	120.1	I. ricinus	0	0	0	3	0	1		f
421	121.1	I. ricinus	2	0	0	0	0	1	5.525	f
422	121.1	I. ricinus	0	1	0	4	0	1	3.90196	f
423	122.1	I. ricinus	0	1	0	0		1	4.47287	f
424	122.1	I. ricinus	0	0	0	0	0	0	4.08209	f
425	123.1	I. ricinus	0	1	0	0	0	1	3.39106	f
426	124.1	I. ricinus	0			0		0	2.18232	f
427	124.1	I. ricinus	1			3		1	1.9893	f
428	124.1	I. ricinus	0	0	0	0	0	0	5.88288	f
429	125.1	D. reticulatus		0			0	0	2.89881	f
430	125.1	I. ricinus	0	0	0	3		1	2.54762	f
431	129.1	D. reticulatus						0	2.07306	m
432	129.1	I. hexagonus	0	0	0	0		0	1.83505	f
433	129.1	I. ricinus	0	1	0	0	0	1	2.48023	f
434	129.1	I. ricinus	0			0		0	1.815	m
435	129.1	I. ricinus	0			0		0	2.31313	f
436	129.1	I. hexagonus	0	0	0	0	0	0	4.83465	f
437	129.1	I. ricinus	0	1	0	0	0	1	2.59355	f
438	129.1	I. ricinus	1			0		1	1.86528	m
439	129.1	I. hexagonus	0	0	0	0	0	0	2.98643	f
440	129.1	D. reticulatus						0	2.1133	f
441	129.1	I. ricinus	0			0		0	1.89899	f
442	129.1	D. reticulatus						0	2.17677	f
443	129.1	D. reticulatus						0	2.0122	m
444	129.1	D. reticulatus						0	1.40288	m
445	129.1	D. reticulatus		1			0	1	1.42593	m
446	129.1	I. ricinus	0			0		0	1.88333	f
447	129.1	I. ricinus	0			0		0	1.84615	f
448	129.1	I. ricinus	0			0		0	1.77222	f
449	129.1	I. ricinus	2			0	0	1	2.03371	f
450	129.1	D. reticulatus		0				0	1.33138	m
451	133.1	I. ricinus	0	1		3	0	1	3.46154	f
452	133.1	I. ricinus	0			0		0		f
453	134.1	I. hexagonus	0	0	0	0	0	0	4.01005	f
454	134.1	I. ricinus	0	1	0	0	0	1	2.19355	f
455	134.1	I. ricinus	0	1	0	0		1	4.5597	f
456	135.1	I. ricinus	0	1	0	0	0	1	3.66667	f
457	135.1	I. ricinus	0			0		0	1.97849	f
458	135.1	I. hexagonus	0	0	0	0	0	0	4.56716	f
459	135.1	I. ricinus	0	1	0	0	0	1	8.80372	f
460	135.1	I. hexagonus	0	0	0	0	0	0	5.98182	f
461	139.1	D. reticulatus		0				0	2.16754	f
462	139.1	D. reticulatus		0				0	2.27869	f
463	139.1	D. reticulatus						0	2.08808	f
464	139.1	I. ricinus	0	1	0	0	0	1	4.28125	f
465	139.1	I. hexagonus	0	1	2	2	0	1	4.29221	f
466	139.1	D. reticulatus						0	1.37429	m
467	139.1	D. reticulatus		1			0	1	1.42388	m
468	139.1	D. reticulatus		1			0	1	5.60177	f
469	139.1	D. reticulatus		0			0	0	4.53125	f
470	139.1	D. reticulatus						0	5.224	f
471	139.1	D. reticulatus						0	2.1592	m
472	140.1	I. ricinus	0	0	0	0		0	9.3482	f
473	140.1	I. ricinus	0	0	0	4	0	1	7.71131	f
474	140.1	D. reticulatus		0			0	0	6.91176	f
475	140.1	D. reticulatus		0			0	0	7.40132	f
476	141.1	I. ricinus	0	0	0	0		0	1.93056	f
477	141.1	I. ricinus	0	1		0	0	1	3.10959	f
478	141.1	I. ricinus	0			0		0	2.1049	f
479	141.1	I. ricinus	0		0	0	0	0	3.81333	f
480	141.1	I. hexagonus	0	0	0	0	0	0	4.32394	f
481	141.1	I. ricinus	0	1	0	0	0	1	8.14139	f
482	141.1	I. ricinus	0	0	0	0	0	0	3.53846	f
483	141.1	I. hexagonus	0	0	0	0		0	3.03268	f
484	141.1	I. ricinus	0	0	0	0	0	0	5.23308	f
485	141.1	I. ricinus	0	0	0	0	0	0	4.14599	f
486	142.1	I. ricinus	0	0	0	4	0	1	5.69492	f
487	142.1	I. ricinus	0	1	0	5	0	1	4.02459	f
488	142.1	I. ricinus	0	1	2	0	0	1	5.59524	f
489	142.1	I. ricinus	1	1	0	0	0	1	3.80132	f
490	147.1	I. ricinus	0	1	0	0	0	1	2.17143	f
491	147.1	I. ricinus	0			0		0	2.22378	f
492	148.1	I. ricinus	0	0	0	0	0	0	4.09565	f
493	152.1	I. ricinus	0			0		0	1.90123	f
494	152.1	I. ricinus	0			0		0	2.03743	f
495	152.1	I. ricinus	0			0		0	1.82775	m
496	152.1	D. reticulatus		0				0	2.33918	f
497	152.1	I. ricinus	0					0	1.92347	m
498	152.1	I. ricinus	0			0		0	1.89937	f
499	152.1	I. ricinus	0			0		0	1.70213	m
500	152.1	I. ricinus	0			4		1	1.8731	m
501	152.1	I. ricinus	0			0		0	1.96552	m
502	152.1	I. ricinus	0			0		0	1.7907	m
503	152.1	I. ricinus	0	0	0	1	0	1	1.76023	f
504	152.1	I. ricinus	0	1		1		1	2.03247	f
505	152.1	I. ricinus	0			0		0	1.84706	f
506	152.1	I. ricinus	0			2		1	1.84496	m
507	152.1	I. ricinus	0			0		0	1.95775	m
508	152.1	I. ricinus	0			0		0	1.95484	m
509	152.1	I. ricinus	0			0		0	1.95625	m
510	152.1	I. hexagonus	0	1	0	0	0	1	4.01282	f
511	152.1	I. ricinus	0			0		0	2.00671	f
512	152.1	I. ricinus	0			0		0	1.85567	f
513	152.1	I. ricinus	0			0		0	1.85294	m
514	152.1	I. ricinus	0	0	0	0	0	0	2.81287	f
515	152.1	D. reticulatus						0	1.53333	f
516	152.1	I. ricinus	0			0		0	1.86603	m
517	156.1	I. hexagonus	0	0	0	0		0	3.37037	f
518	157.1	I. ricinus	0	0	0	0	0	0	4.64238	f
519	158.1	D. reticulatus						0	2.01307	f
520	158.1	D. reticulatus						0	1.37329	m
521	158.1	D. reticulatus						0	1	f
522	158.1	I. ricinus	0			0		0	1.475	m
523	158.1	D. reticulatus		0			0	0	2.36126	f
524	158.1	D. reticulatus		1	1		0	1	3.07653	f
525	158.1	D. reticulatus		0				0	1.54745	m
526	158.1	D. reticulatus		0				0	1.44272	m
527	158.1	I. ricinus	0	1	2	0	0	1	4.64238	f
528	158.1	I. hexagonus	0	0	0	0	0	0	3.41727	f
529	158.1	D. reticulatus						0	1.5336	m
530	158.1	D. reticulatus						0	1.38246	m
531	158.1	D. reticulatus						0	1.40063	m
532	158.1	D. reticulatus						0	2.31522	f
533	158.1	D. reticulatus						0	2.07487	f
534	158.1	D. reticulatus						0	1.42715	m
535	158.1	D. reticulatus		1			0	1	2.35106	f
536	158.1	D. reticulatus						0	2.27778	f
537	158.1	D. reticulatus						0	3.8869	f
538	159.1	I. ricinus	0			0		0	2.95862	f
539	160.1	D. reticulatus		1			0	1	6.37903	f
540	166.1	I. ricinus	0			3		1	2.14754	f
541	166.1	I. hexagonus	2	0	0	0		1	3.45833	f
542	166.1	I. hexagonus	0	0	0	0	0	0	5.23129	f
543	169.1	I. ricinus	0	0	0	4	0	1	6.89189	f
544	169.1	D. reticulatus					0	0	5.68421	f
545	169.1	D. reticulatus		1				1	1.29825	m
546	171.1	D. reticulatus						0	7.39651	f
547	174.1	I. ricinus	2	1	0	0	0	1	1.92424	f
548	174.1	I. hexagonus	0	1	3	5	0	1		f
549	174.1	I. hexagonus	0	0	0	0	2	1	4.69672	f
550	174.1	I. hexagonus	0	0	0	1	0	1	3.86885	f
551	174.1	I. ricinus	0	0	0	0	0	0	2.97368	f
552	176.1	I. hexagonus	0	0	0	0		0	2.95798	f
553	176.1	I. hexagonus	0	0	0	1		1	3.43506	f
554	176.1	I. ricinus	0	1	0	0	0	1	2.69444	f
555	176.1	I. ricinus	0			0		0	4.75	f
556	176.1	I. hexagonus	0	1	3	0	0	1	4.75472	f
557	178.1	D. reticulatus						0	2.10588	f
558	178.1	I. ricinus	0	1		3	0	1	4.28324	f
559	180.1	I. hexagonus	0	0	0	0	0	0	5.01379	f
560	181.1	I. ricinus	0	1	0	0		1	5.61905	f
561	182.1	I. ricinus	0	1		0	0	1	5.32308	f
562	182.1	I. ricinus	0	0	0	0	0	0	4.25373	f
563	182.1	I. ricinus	0	0	0	0	0	0	4.07874	f
564	182.1	I. hexagonus	2	1	0	0		1	3.91892	f
565	182.1	I. ricinus	0			0		0	1.73171	m
566	183.1	D. reticulatus						0	3.52761	f
567	183.1	I. ricinus	0	0	0	0	0	0	4.0922	f
568	183.1	I. ricinus	0			0		0	1.77439	m
569	183.1	I. ricinus	0			0		0	1.77714	f
570	183.1	I. ricinus	0	1	0	0	0	1	5.1227	f
571	183.2	I. ricinus	0	1	0	1	0	1	7.66154	f
572	183.2	I. ricinus	0	0	0	0	0	0	3.67944	f
573	183.2	D. reticulatus						0	7.36792	f
574	183.2	I. ricinus	0	1	0	0	0	1	4.97273	f
575	183.2	I. ricinus	0	0	0	0	0	0	3.48333	f
576	191.1	I. ricinus	0			0		0	1.80203	m
577	191.1	I. hexagonus	0	0	0	0	0	0	3.75806	f
578	191.1	I. ricinus	0			0		0	2.47059	f
579	192.1	I. ricinus	0	0	0	0	0	0	1.95082	f
580	196.1	I. hexagonus	0	0	0	0	2	1	3.2087	f
581	196.1	I. ricinus	0	1	0	0	0	1	4.70833	f
582	196.1	I. ricinus	0	1	0	0	0	1	4.89744	f
583	197.1	I. ricinus	0	1	0	0	0	1	3.0875	f
584	199.1	I. hexagonus	0	0	0	0	0	0	4.22807	f
585	199.1	I. ricinus	0	1	0	0	0	1	3.08527	f
586	199.1	I. ricinus	0	0	0	0	0	0	2.34615	f
587	199.1	I. ricinus	2	1	0	0	0	1	2.49624	f
588	199.1	I. ricinus	0	0	0	0	0	0	7.53019	f
589	200.1	I. ricinus	0	1	0	0	0	1	2.20863	f
590	200.1	I. ricinus	0	0	0	0	0	0	2.59732	f
591	200.1	I. ricinus	0			2		1	1.86364	m
592	200.1	I. ricinus	0			0		0	2.58209	f
593	200.1	D. reticulatus						0	1.37008	m
594	203.1	I. ricinus	0	1	0	0	0	1	3.82353	f
595	203.1	I. ricinus	0	0	0	0	0	0	3.59028	f
596	203.1	I. ricinus	0	1	2	0	0	1	4.6	f
597	203.1	I. ricinus	0	1	0	0	0	1	2.26619	f
598	203.1	D. reticulatus						0	1.97041	f
599	203.1	I. ricinus	0	1	0	3	0	1	2.69444	f
600	203.1	D. reticulatus						0	1.21224	m
601	203.1	I. ricinus	2	1	0	0	0	1	3.73881	f
602	203.1	D. reticulatus						0	1.31915	m
603	206.1	D. reticulatus						0	2.98507	f
604	206.1	I. ricinus	0	0	0	0	0	0	2.46617	f
605	206.1	I. ricinus	0	1		0	0	1	2.17054	f
606	206.1	I. ricinus	0			0		0	1.79695	m
607	206.1	I. ricinus	0			0		0	1.80328	f
608	206.1	D. reticulatus		0				0	1.43293	m
609	206.1	D. reticulatus		1			0	1	1.37255	m
610	206.1	D. reticulatus						0	6.7451	f
611	206.1	D. reticulatus						0	6.63866	f
612	211.1	I. ricinus	1	1	2	0	0	1	1.85632	f
613	211.1	I. ricinus	0	0	0	0	0	0	2.76774	f
614	211.1	I. ricinus	0	0	0	0	0	0		f
615	211.1	I. ricinus	1			0		1	5.30645	f
616	211.1	D. reticulatus		1			0	1	6.21154	f
617	211.1	I. ricinus	0	0	0	0	0	0		f
618	211.1	I. hexagonus	0	1	0	0	0	1	3.10323	f
619	211.1	D. reticulatus		1			0	1	5.97248	f
620	211.1	I. ricinus	2	1	0	0	1	1		f
621	211.1	I. hexagonus	0	0	0	0	0	0	4.95	f
622	211.1	I. ricinus	0	1	0	0	0	1	4.57273	f
623	211.1	I. ricinus	0			0		0	4.58333	f
624	211.1	I. ricinus	0			0		0	4.54955	f
625	211.1	I. hexagonus	0	1	2	0		1	2.58896	f
626	211.1	I. ricinus	0	1	0	0	0	1	9.17874	f
627	211.1	I. ricinus	0	0	0	0	0	0	5.5678	f
628	211.1	I. ricinus	0	0	0	1	0	1	8.02966	f
629	211.1	D. reticulatus		0			0	0	1.41494	m
630	211.1	D. reticulatus						0	6.075	f
631	211.1	D. reticulatus						0	5.92593	f
632	211.1	D. reticulatus						0	4.49091	f
633	211.1	D. reticulatus		1			0	1	1.36792	m
634	211.1	D. reticulatus		0			0	0	1.39241	m
635	211.1	D. reticulatus		1			0	1	4.63115	f
636	211.1	D. reticulatus						0	6.10377	f
637	211.1	D. reticulatus		1			0	1	7.57415	f
638	211.1	D. reticulatus		1			0	1	5.88816	f
639	211.1	D. reticulatus		0			0	0	6.6838	f
640	211.1	D. reticulatus						0	5.13742	f
641	211.1	D. reticulatus						0		f
642	211.1	D. reticulatus						0	2.92683	f
643	211.1	D. reticulatus		0			0	0	1.41667	m
644	211.1	D. reticulatus		0			0	0	5.81739	f
645	211.1	I. hexagonus	0	1	0	0	0	1	3.224	f
646	211.1	D. reticulatus		0				0	5.35556	f
647	212.1	I. ricinus	0	1	0	0	2	1	5.74324	f
648	212.1	D. reticulatus		1	1		0	1	7.19866	f
649	213.1	I. ricinus	0			1		1	1.91875	m
650	213.1	I. ricinus	0	0		0		0	2.50427	f
651	213.1	I. ricinus	0	1		5		1	2.31356	f
652	213.1	I. ricinus	0	1	0	0		1	1.88966	f
653	213.1	I. ricinus	0			0		0		f
654	214.1	I. ricinus	0	1	0	0	0	1	4.41284	f
655	214.1	I. ricinus	0	0	0	0	0	0	6.4717	f
656	214.1	I. ricinus	0	0	0	0	0	0	8.26923	f
657	214.1	I. ricinus	0	0	0	0	0	0	8.18898	f
658	214.1	I. ricinus	0	1	2	0	0	1	2.38983	f
659	214.1	I. ricinus	0	1	0	0	0	1	4.28205	f
660	214.1	I. hexagonus	0	0	0	0	0	0	5.03968	f
661	214.1	I. hexagonus	0	0	0	0	0	0	7.17757	f
662	214.1	D. reticulatus						0	1.37288	m
663	214.1	D. reticulatus						0	3.16667	f
664	214.1	I. ricinus	1	1	2	1	0	1	2.72794	f
665	215.1	D. reticulatus		1	1		0	1	5.72897	f
666	215.1	D. reticulatus		1	1		0	1	3.57143	f
667	216.1	I. ricinus	0	1	0	0	0	1	3.65546	f
668	216.1	I. ricinus	0	1	0	0	0	1	4.48	f
669	216.1	I. ricinus	1	1		0		1	3.68908	f
670	216.1	I. hexagonus	0	1	2	0	0	1	3.37168	f
671	217.1	D. reticulatus		0			0	0	1.36017	m
672	217.1	I. ricinus	0			0		0	6.81115	f
673	217.1	I. ricinus	0	0	0	0	0	0	2.80769	f
674	217.1	D. reticulatus		1			0	1	1.29825	m
675	217.1	D. reticulatus		1			0	1	4.90698	f
676	218.1	I. ricinus	0	0	0	0	0	0	2.77083	f
677	218.1	D. reticulatus		0				0	5.60557	n
678	219.1	I. ricinus	0	0	0	0	0	0	2.23404	f
679	219.1	I. ricinus	0	0	0	0	0	0	8.46074	f
680	220.1	D. reticulatus		0				0	6.82692	f
681	220.1	I. ricinus	0	0	0	0	0	0	5.84762	f
682	220.1	I. ricinus	1			0		1	6.34646	f
683	220.1	I. hexagonus	0	1	2	2	0	1	3.49296	f
684	220.1	D. reticulatus		0				0	6.06034	f
685	220.1	D. reticulatus		0				0	7.55882	f
686	221.1	I. ricinus	0			0		0	1.87791	f
687	221.1	I. ricinus	0			0		0	2.04425	f
688	221.1	I. hexagonus	0	0	0	0	0	0	5.2	f
689	221.1	I. ricinus	DNA neg	DNA neg	DNA neg	DNAneg		0	1.99242	f
690	221.1	I. ricinus	0			0		0	1.68452	m
691	222.1	I. ricinus	0			0		0	6.81731	f
692	222.1	I. ricinus	0			0		0	1.80925	f
693	222.1	I. ricinus	0			0		0	1.95676	f
694	222.1	I. ricinus	0			0		0	4.25263	n
695	222.1	I. ricinus	0			0		0	1.91925	m
696	222.1	D. reticulatus		0				0	2.27174	m
697	222.1	I. ricinus	0			0		0	2.04878	m
698	222.1	I. ricinus	0	0	0	0	0	0	6.23214	f
699	226.1	D. reticulatus		0			0	0	2.95408	f
700	226.1	D. reticulatus		1			0	1	1.67391	m
701	226.1	I. ricinus	0			0		0	2.20588	f
702	226.1	I. hexagonus	0	0	0	0	0	0	2.7218	f
703	226.1	I. hexagonus	0	1	0	0	0	1	3.18045	f
704	227.1	D. reticulatus		1				1	4.0411	f
705	227.1	D. reticulatus		0				0	7.02434	f
706	227.1	D. reticulatus		0				0	1.32567	m
707	227.1	D. reticulatus		1			0	1	4.44118	f
708	227.1	D. reticulatus						0	1.39161	m
709	227.1	D. reticulatus						0	6.36449	f
710	227.1	D. reticulatus		0				0	2.2953	f
711	228.1	I. ricinus	0			4		1	8.27357	f
712	229.1	I. ricinus	0			0		0	1.73714	m
713	231.1	I. ricinus	0	0	0	0	0	0	4.04098	f
714	233.1	I. ricinus	0		0	0	0	0	5.40517	f
715	233.1	I. ricinus	0	0	0	0		0	2.5188	f
716	233.1	I. ricinus	0	1		0		1	3.33333	f
717	234.1	D. reticulatus		0				0	1.28571	m
718	235.1	I. ricinus	0			2		1	1.88636	f
719	235.1	I. ricinus	0	0	0	0	0	0	4.06422	f
720	235.1	I. ricinus	0	1	0	2	0	1	3.61667	f
721	235.1	I. ricinus	0	1	0	0	0	1	3.96429	f
722	235.1	I. ricinus	0	1	2	0	0	1	8.45721	f
723	235.1	I. ricinus	0	1	0	0	0	1	2.30769	f
724	235.1	I. ricinus	0	0	0	3	0	1	2.3961	f
725	235.1	I. ricinus	0	1	0	0	0	1	6.66379	f
726	235.1	I. ricinus	0	1	0	0	0	1	7.62073	f
727	235.1	I. ricinus	0	0	0	0	0	0	5.67544	f
728	235.1	I. ricinus	0	1	0	0	0	1	3.48438	f
729	235.1	I. ricinus	1			0		1	4.61818	f
730	235.1	I. ricinus	0	1	0	4	0	1	8.55621	f
731	236.1	D. reticulatus		1			0	1	5.88136	f
732	236.1	D. reticulatus		1				1	7.4	f
733	237.1	I. ricinus	0			0		0	1.76398	f
734	237.1	I. ricinus	0	1	0	0	0	1	1.83333	m
735	237.1	I. ricinus	0			0		0	3.71318	f
736	237.1	I. ricinus	0			0		0	1.8481	f
737	237.1	I. ricinus	0			0		0	1.89262	m
738	237.1	I. ricinus	0	1	0	3	0	1	4.325	f
739	237.1	I. ricinus	0	0	0	0	0	0	3.01685	f
740	237.1	I. hexagonus	0	1	0	0	0	1	4.70866	f
741	238.1	I. ricinus	0	0	0	0	0	0	2.19162	f
742	239.1	I. ricinus	0	1	0	0	1	1	3.01775	f
743	239.1	I. hexagonus	0	1	2	0	0	1	4.07453	f
744	240.1	I. ricinus	0			0		0	1.65922	m
745	240.1	I. ricinus	0			0		0	1.8	m
746	240.1	I. ricinus	0			0		0	6.18902	f
747	240.1	I. ricinus	0	0	0	4	0	1	3.36527	f
748	240.1	I. ricinus	0	1		3		1	3.52143	f
749	240.1	I. ricinus	0	1		0		1	6.46169	f
750	240.1	I. ricinus	0	0	0	4		1	6.29442	f
751	240.1	I. ricinus	0			2		1	2.56954	f
752	240.1	I. ricinus	0			0		0	2.01796	f
753	240.1	I. ricinus	0			4		1	2.59172	f
754	240.1	I. ricinus	0	0	0	1		1	2.53403	f
755	240.1	I. ricinus	0			0		0	1.95906	f
756	240.1	I. ricinus	0			0		0	2.42197	f
757	240.1	I. ricinus	0	1	2	3	0	1	4.11888	f
758	240.1	I. ricinus	0	0		4		1	3.80606	f
759	240.1	I. ricinus	0			0		0	3.21637	f
760	240.1	I. ricinus	0	1	2	0	0	1	1.89542	f
761	240.1	I. ricinus	0	0	0	0	0	0	3.3865	f
762	240.1	I. ricinus	0			3		1	2.06842	f
763	240.1	I. ricinus	0			0		0	2.6213	f
764	240.1	I. hexagonus	0	1	0	1		1	3.10559	f
765	240.1	I. hexagonus	0	1	0	0	0	1	3.67105	f
766	241.1	I. ricinus	0	1	0	0	0	1	8.125	f
767	241.1	I. hexagonus	0	1	0	0	0	1	3.41221	f
768	241.1	I. hexagonus	0	0	0	0		0	2.84328	f
769	241.1	D. reticulatus						0	5.63025	f
770	241.1	D. reticulatus						0	1.36546	m
771	241.1	D. reticulatus		0				0	2.20859	f
772	241.1	D. reticulatus		0				0	1.34513	m
773	241.1	D. reticulatus						0	1.36786	m
774	241.1	D. reticulatus						0	2.77841	f
775	241.1	I. ricinus	0	1	2	0	0	1	4.64754	f
776	242.1	I. ricinus	0			0		0	2.40909	f
777	242.1	I. hexagonus	0	1	2	0	0	1		f
778	242.1	I. hexagonus	2	0	0	0		1	3.10588	f
779	242.1	I. ricinus	0			0		0	1.81868	m
780	242.1	I. hexagonus	0	0	0	0		0	3.54605	f
781	243.1	I. ricinus	1			2		1	1.85211	m
782	243.1	I. ricinus	0			0		0	1.81006	f
783	243.1	I. ricinus	0			0		0	1.86782	m
784	243.1	I. ricinus	0	1	0	0	0	1		f
785	243.1	I. ricinus	1			0		1	2.01235	m
786	243.1	D. reticulatus						0	1.38961	m
787	243.1	D. reticulatus						0	7.15321	f
788	243.1	D. reticulatus		0				0	1.30537	m
789	243.1	D. reticulatus						0	1.41697	m
790	243.1	D. reticulatus		0				0	1.34495	m
791	243.1	I. ricinus	1			0		1	1.88636	m
792	243.1	D. reticulatus		0			0	0	2.48905	f
793	243.1	I. ricinus	0			0		0	1.91367	m
794	244.1	I. ricinus	0	1		0	0	1	4.49194	f
795	245.1	D. reticulatus						0	7.28302	f
796	247.1	I. hexagonus	0	1	2	4	0	1	2.69753	f
797	247.1	I. ricinus	1	1	0	0	0	1	4	f
798	247.1	I. ricinus	0	0	0	0	0	0	2.64968	f
799	247.1	D. reticulatus		1				1	4.18471	f
800	247.1	I. ricinus	0	1	0	0	0	1	4.23704	f
801	248.1	I. ricinus	0	1	2	0	0	1	3.87879	f
802	248.1	I. ricinus	0			0		0	1.61212	m
803	248.1	I. hexagonus	0	1	0	0	0	1	3.78947	f
804	248.1	I. ricinus	0	1	0	0		1	2.10323	f
805	249.1	I. ricinus	0	1	0	0	0	1	5.13492	f
806	250.1	I. ricinus	0	1	0	2	0	1	4.70714	f
807	250.1	I. ricinus	1	1	0	0	0	1	8.51523	f
808	250.1	I. hexagonus	2	0	0	0		1	4.35833	f
809	250.1	I. ricinus	1	1	0	0	0	1	3.66418	f
810	250.1	I. hexagonus	1	0	0	0		1	3.47788	f
811	250.1	I. ricinus	0			0		0	4.54047	n
812	250.1	D. reticulatus		0				0	1.37619	m
813	250.1	D. reticulatus						0	1.39744	m
814	250.1	D. reticulatus		0				0	2.59512	f
815	250.1	I. ricinus	0	1	0	0	0	1	3.20408	f
816	251.1	I. ricinus	1	1	0	0	0	1	8.67738	f
817	251.1	I. ricinus	0	0	0	0	0	0	5.94828	f
818	251.1	I. ricinus	0	0	0	0	0	0	5.22936	f
819	252.1	D. reticulatus		0				0	1.46073	m
820	254.1	I. ricinus	0	0	0	0	0	0		f
821	254.1	I. ricinus	0			0		0	1.82569	f
822	255.1	I. ricinus	1	1	2	0	0	1	7.91045	f
823	255.1	I. ricinus	1	1	0	5	0	1	2.57798	f
824	255.1	I. ricinus	1	1	0	0	0	1	6.03624	f
825	255.1	I. ricinus	1	1	0	0	0	1	4.43601	f
826	255.1	I. ricinus	1			0		1	1.89474	m
827	257.1	I. ricinus	0	0	0	0	0	0	4.24503	f
828	257.1	I. hexagonus	0	0	0	0	0	0	5.83845	f
829	257.1	I. hexagonus	0	1	0	0	0	1	3.18919	f
830	257.1	I. ricinus	0		0	0	0	0	4.96503	f
831	259.1	I. ricinus	0			0	0	0	7.25095	f
832	260.1	I. ricinus	0			0	0	0	2.86726	f
833	260.1	I. hexagonus	0	0	0	0	0	0	4.7963	f
834	261.1	I. ricinus	1		0	0	0	1	4.48649	f
835	261.1	I. ricinus	0			0	0	0	4.75	f
836	262.1	I. ricinus	2		0	0	0	1	4.3	f
837	263.1	I. hexagonus	0	1	0	0	0	1		f
838	263.1	I. ricinus	0			0	0	0	3.06422	f
839	263.1	I. hexagonus	0	1	0	0		1	3.34426	f
840	264.1	I. ricinus	0			0	0	0	6.408	f
841	264.1	I. ricinus	0		0	0	0	0	7.40779	f
842	264.1	I. hexagonus	0	0	0	4	0	1	3.63333	f
843	265.1	I. ricinus	0		0	0	0	0	1.97368	f
844	265.1	I. ricinus	1			0	0	1	5.208	f
845	265.1	I. ricinus	1		0	0	0	1	1.78161	m
846	266.1	D. reticulatus		1				1	4.28492	f
847	266.1	D. reticulatus		0				0	1.41667	m
848	266.1	D. reticulatus		0				0	4.66964	f
849	266.1	D. reticulatus		0				0	4.992	f
850	266.1	D. reticulatus		0				0	6.07906	f
851	266.1	D. reticulatus		1			0	1	1.39645	m
852	266.1	D. reticulatus		1				1	4.01852	f
853	266.1	D. reticulatus		0				0	2.20382	f
854	266.1	D. reticulatus		0				0	6.8932	f
855	266.1	D. reticulatus						0	6.49057	f
856	266.1	D. reticulatus						0	8.27807	f
857	266.1	D. reticulatus		0			0	0	5.46429	f
858	266.1	D. reticulatus		0				0	5.11215	f
859	267.1	I. hexagonus	0	0	0	0		0	2.23316	f
860	268.1	I. ricinus	2			0		1	8.88889	f
861	268.1	I. ricinus	1		0	0	0	1	3.32394	f
862	268.1	I. ricinus	2			0		1	2.50725	f
863	268.1	I. ricinus	0			2	0	1	3.6875	f
864	268.1	I. ricinus	0			0		0	1.94815	m
865	268.1	I. ricinus	0		0	0	0	0	4.44361	f
866	269.1	I. ricinus	0			0	0	0	2.65035	f
867	269.1	I. ricinus	0		0	0	0	0	8.11905	f
868	269.1	I. ricinus	0			0		0	1.84971	f
869	269.1	I. ricinus	0			0		0	1.74519	f
870	269.1	I. ricinus	0			0		0	1.82587	f
871	269.1	I. ricinus	0			0		0	1.9	f
872	269.1	I. ricinus	0			0		0	1.95897	f
873	269.1	I. ricinus	0		0	0	0	0	3.52353	f
874	269.1	I. ricinus	1			0		1	1.86982	f
875	269.1	I. ricinus	1					1	2.47619	f
876	269.1	I. hexagonus	0	0	0	3	0	1	4.8963	f
877	269.1	D. reticulatus						0	1.33858	m
878	269.1	I. ricinus	0		0	0	0	0	2.72327	f
879	269.1	I. ricinus	0		0	0	0	0	3.67308	f
880	269.1	I. ricinus	2		0	0	0	1	8.77404	f
881	269.1	D. reticulatus						0	2.25806	f
882	269.1	I. ricinus	1			0	0	1	3.04412	f
883	269.1	I. ricinus	2		0	0	0	1	3.2963	f
884	269.1	I. ricinus	1		0	1		1	3.88	f
885	269.1	I. ricinus	0		0	0		0	5.22517	f
886	269.1	I. ricinus	2			0		1	1.93125	f
887	269.1	D. reticulatus		1				1	2.085	f
888	269.1	I. ricinus	0			0	3	1	6.40566	f
889	269.1	I. ricinus	0		0	0		0	3.83471	f
890	269.1	D. reticulatus						0	2.24648	f
891	269.1	I. ricinus	0			0		0	5.09836	f
892	269.1	D. reticulatus						0	1.40724	m
893	269.1	D. reticulatus						0	2.2695	f
894	269.1	I. ricinus	0		0	0		0	2.875	f
895	269.1	I. ricinus	0		0	0		0	6.76939	f
896	269.1	D. reticulatus						0	1.327	m
897	269.1	D. reticulatus		1				1	2.24242	f
898	269.1	D. reticulatus						0	2.2953	f
899	269.1	D. reticulatus		0				0	1.36255	m
900	269.1	D. reticulatus		0				0	2.15333	f
901	269.1	D. reticulatus		0				0	2.23718	f
902	269.1	D. reticulatus						0	1.39464	m
903	269.1	D. reticulatus						0	2.2782	f
904	269.1	D. reticulatus		0				0	1.36434	m
905	269.1	D. reticulatus		0				0	2.01887	f
906	269.1	D. reticulatus		0				0	1.45902	m
907	269.1	D. reticulatus		0				0	2.00685	f
908	269.1	I. ricinus	0			0		0	2.02985	m
909	269.1	D. reticulatus						0	1.40948	m
910	269.1	D. reticulatus		0				0	2.11429	f
911	269.1	D. reticulatus		0				0	2.19424	f
912	269.1	D. reticulatus		0				0	1.37395	m
913	269.1	D. reticulatus		0				0	1.36667	m
914	269.1	I. ricinus	2		0	0		1	3.12174	f
915	269.1	D. reticulatus		0				0	2.13571	f
916	269.1	D. reticulatus						0	1.43096	m
917	269.1	D. reticulatus		0			0	0	2.64286	f
918	269.1	D. reticulatus						0	2.28889	f
919	269.1	D. reticulatus						0	2.04724	f
920	269.1	I. ricinus	0			0		0	1.7	m
921	269.1	D. reticulatus		0				0	2.32624	f
922	270.1	I. ricinus	1			0		1	3.65179	f
923	270.1	I. ricinus	0			0		0	2.66667	f
924	270.1	I. ricinus	0		0	0		0	3.36538	f
925	270.1	I. ricinus	0		0	0		0	6.15385	f
926	270.1	D. reticulatus		0				0	1.35169	m
927	271.1	D. reticulatus		1			0	1	5.49206	f
928	271.1	I. ricinus	0		0	0		0	5.52137	f
929	271.1	D. reticulatus		0				0	1.40541	m
930	271.1	D. reticulatus		0				0	3.6378	f
931	271.1	D. reticulatus		0			0	0	4.12605	f
932	271.1	D. reticulatus		0				0	3.448	f
933	272.1	I. ricinus	0		0	0		0	1.95973	f
934	272.1	I. ricinus	1		0	4		1	4.26241	f
935	272.1	I. ricinus	0		0	0		0	4.912	f
936	272.1	I. ricinus	0		0	0		0	8.01282	f
937	272.1	I. ricinus	0		0	0		0	4.42202	f
938	272.1	I. ricinus	0		0	0		0	4.63843	f
939	272.2	I. ricinus	0		0	0		0	5.19048	f
940	273.1	I. ricinus	0			0		0	4.44248	n
941	273.1	I. ricinus	0		0	0		0	2.50314	f
942	273.1	I. ricinus	0		0	0		0	3.87671	f
943	274.1	D. reticulatus		0				0	1.39716	m
944	274.1	D. reticulatus		1			0	1	4.29839	f
945	275.1	I. ricinus	2		0	0		1	2.06667	f
946	275.1	I. ricinus	0		0	0		0		f
947	275.1	I. ricinus	1		0	0		1		f
948	275.1	I. hexagonus	1	0	0	0		1	4.8	f
949	275.1	I. ricinus	0		0	0		0	5.05691	f
950	275.1	I. hexagonus	0	0	0	0	0	0	4.375	f
951	275.1	I. ricinus	0			0		0	3.07634	f
952	275.1	I. hexagonus	0	0	0	0		0	3.36792	f
953	276.1	I. ricinus	0			0		0		f
954	276.1	I. ricinus	0			0		0	2.18831	f
955	276.1	I. ricinus	0			0		0	1.79167	m
956	276.1	I. ricinus	0			0		0	1.69091	f
957	276.1	I. ricinus	0			0		0	1.92771	m
958	276.1	I. ricinus	2			0		1	1.9	m
959	276.1	I. ricinus	0			0		0	1.79775	m
960	276.1	I. ricinus	0		0	0		0	3.80597	f
961	276.1	I. ricinus	0			0		0	1.80822	m
962	276.1	I. ricinus	0			0		0	2	m
963	276.1	I. ricinus	2			0		1	1.85034	m
964	276.1	I. hexagonus	0	1	0	0	0	1	5.00952	f
965	276.1	I. ricinus	0			5		1	1.704	m
966	276.1	I. ricinus	1			0		1	1.40909	m
967	276.1	I. ricinus	0			0		0	1.69784	m
968	276.1	I. ricinus	0			0		0	1.91176	m
969	277.1	I. hexagonus	0	0	0	0		0	3.77778	n
970	277.1	I. ricinus	0		0	0		0	4.04098	f
971	278.1	I. ricinus	1			0		1	3.94872	f
972	278.1	I. ricinus	0		0	0		0	2.28571	f
973	278.1	I. hexagonus	0	0	0	0	0	0	2.43333	f
974	278.1	I. hexagonus	0	1	0	0		1	6.93287	f
975	278.1	I. ricinus	0		0	0		0	7.32203	f
976	278.1	I. ricinus	0			0		0	1.89	m
977	278.1	I. ricinus	0			3		1	1.87261	f
978	278.1	I. ricinus	0			0		0	1.87222	f
979	278.1	I. ricinus	0			0		0	2.13605	f
980	278.1	I. ricinus	0		0	0		0	2.17778	f
981	279.1	I. ricinus	0		0	0		0	3.40164	f
982	281.1	I. ricinus	0		0	0		0	1.79231	f
983	282.1	I. ricinus	0			0		0	8.05755	f
984	282.1	I. ricinus	0		0	0		0	6.98238	f
985	282.1	I. ricinus	0		0	0		0	3.88	f
986	282.1	I. ricinus	0		0	0		0	6.55983	f
987	283.1	I. ricinus	0			0		0	1.84733	f
988	283.1	I. ricinus	0			4		1	1.84127	f
989	283.1	I. ricinus	0			2		1	1.82707	f
990	283.1	I. ricinus	0			0		0	1.98473	m
991	283.1	I. ricinus	0			0		0	1.7485	f
992	283.1	I. ricinus	0			0		0	2.01389	f
993	283.1	I. ricinus	0			0		0	1.77778	m
994	283.1	I. ricinus	0			0		0	1.88514	f
995	283.1	I. ricinus	0		0	0		0	5.88816	f
996	283.1	I. ricinus	0			0		0	2.05128	f
997	283.1	I. ricinus	0			3		1	2.09459	f
998	283.1	I. ricinus	0			0		0	1.87313	f
999	283.1	I. ricinus	1			0		1	1.88288	m
1000	283.1	I. ricinus	0		0	0		0	6.70833	f
1001	283.1	I. ricinus	0		0	0		0	4.70755	f
1002	283.1	I. ricinus	0			0		0	2.36975	f
1003	283.1	I. ricinus	0			0		0	2.18605	f
1004	283.1	I. ricinus	0			0		0	3.2069	f
1005	283.1	I. ricinus	0			0		0	4.10156	f
1006	283.1	I. ricinus	0			0		0	1.80357	m
1007	283.1	I. ricinus	0			0		0	5.53571	f
1008	283.1	I. hexagonus	0	1		0		1	1.73333	f
1009	283.1	I. ricinus	0			0		0	5.12037	f
1010	283.1	I. ricinus	0			0		0	1.75	f
1011	283.1	D. reticulatus		0				0	1.33613	m
1012	283.1	I. ricinus	0			5		1	1.36765	f
1013	283.1	D. reticulatus		0				0	1.38542	m
1014	283.3	I. hexagonus	0	0	0	0		0	1.78226	m
1015	283.3	I. ricinus	0			0		0	1.904	m
1016	283.3	I. ricinus	0			0		0	1.75	m
1017	283.3	I. ricinus	0			0		0	1.97484	f
1018	283.3	I. ricinus	0			0		0	2.84404	f
1019	283.3	I. hexagonus	0	0	0	0		0	1.9604	m
1020	283.3	I. ricinus	2			0		1	2.19328	f
1021	283.3	I. ricinus	0			0		0	1.93805	m
1022	283.3	I. ricinus	0			1		1	1.88889	f
1023	283.3	I. ricinus	0			0		0	1.87342	f
1024	283.3	I. ricinus	2			0		1	1.79167	f
1025	283.3	I. ricinus	0			0		0	1.89474	f
1026	283.3	I. ricinus	0			0		0	1.87692	m
1027	283.3	I. ricinus	0			0		0	2.01481	f
1028	283.3	I. ricinus	0			0		0	1.66906	m
1029	283.3	D. reticulatus		0				0	1.4	m
1030	283.3	D. reticulatus		0				0	2.08383	f
1031	283.3	D. reticulatus		0				0	1.37898	m
1032	283.3	D. reticulatus		0				0	1.33562	m
1033	285.1	I. ricinus	0			0		0	1.88199	m
1034	285.1	I. ricinus	0			1		1	1.97462	f
1035	286.1	I. ricinus	0			0		0	5.34513	f
1036	286.1	I. ricinus	0			0		0	3.552	f
1037	286.1	I. ricinus	0			0		0		f
1038	286.1	I. ricinus	0			0		0	4.825	f
1039	286.1	D. reticulatus						0	1.3527	m
1040	286.1	D. reticulatus						0	6.68744	f
1041	286.1	D. reticulatus		1			0	1	2.72671	f
1042	286.1	D. reticulatus		1			0	1	3.28333	f
1043	286.1	D. reticulatus		1			0	1	3.42748	f
1044	286.1	D. reticulatus		0				0	2.79577	f
1045	286.1	D. reticulatus		1			0	1	3.41606	f
1046	286.1	D. reticulatus		1			0	1	4.1938	f
1047	286.1	D. reticulatus		0				0	4.63934	f
1048	286.1	D. reticulatus		0				0	5.78302	f
1049	286.1	D. reticulatus						0	2.90909	f
1050	286.1	D. reticulatus		1			0	1	1.36404	m
1051	286.1	D. reticulatus		0				0	1.38951	m
1052	286.1	I. ricinus	2			0		1	1.86667	f
1053	286.1	I. ricinus	1			1		1	4.72727	f
1054	286.1	I. ricinus	2			0		1	2.78912	f
1055	286.1	I. ricinus	1			0		1	2.98246	f
1056	286.1	I. ricinus	0			0		0	2.41429	f
1057	287.1	I. ricinus	0			3		1	2.23944	f
1058	287.1	I. ricinus	0			0		0	1.84146	m
1059	287.1	I. ricinus	0			0		0	1.80357	m
1060	287.1	I. hexagonus	0	1	0	2		1	3.70946	f
1061	287.1	I. ricinus	0			5		1	1.81818	m
1062	287.1	I. ricinus	0			0		0	3.20301	f
1063	287.1	I. ricinus	0			0		0	6.00607	f
1064	287.1	I. ricinus	0			4		1	1.53595	f
1065	287.1	I. ricinus	0			0		0	2.9685	f
1066	287.1	I. hexagonus	2	0	0	0	0	1	3.14286	f
1067	287.1	I. hexagonus	0	1	2	0	0	1	5.5045	f
1068	287.1	I. ricinus	0			0		0	3.5614	f
1069	287.1	D. reticulatus		0				0	2.1697	f
1070	287.1	I. ricinus	0			0		0	2.25984	f
1071	287.1	I. ricinus	0			0		0	1.8	m
1072	287.1	I. ricinus	0			0		0	1.91509	m
1073	287.1	I. ricinus	0			0		0	2.54839	f
1074	287.1	I. ricinus	0			0		0	1.90977	m
1075	287.1	I. ricinus	0			0		0	1.82692	f
1076	287.1	I. ricinus	0			0		0	1.81026	m
1077	287.1	I. ricinus	0			0		0	1.75641	f
1078	287.1	I. ricinus	0			2		1	1.79866	f
1079	287.1	I. ricinus	0			0		0	3.98438	f
1080	288.1	I. ricinus	0			0		0	1.86755	f
1081	288.1	I. ricinus	0			0		0	1.57516	m
1082	288.1	I. ricinus	0			0		0	1.78286	f
1083	288.1	I. ricinus	0			4		1	1.82857	m
1084	288.1	I. ricinus	0			0		0	1.62162	m
1085	288.1	I. ricinus	0			0		0	2.62025	f
1086	288.1	I. ricinus	0			0		0	3.46212	f
1087	288.1	I. ricinus	0			0		0	1.84444	m
1088	288.1	I. ricinus	0			0		0	1.85124	m
1089	288.1	I. ricinus	0			0		0	1.81618	m
1090	288.1	I. ricinus	0			0		0	3.28319	f
1091	288.1	I. ricinus	0			0		0	1.71264	m
1092	288.1	I. ricinus	0			0		0	2.08805	f
1093	290.1	I. ricinus	0			0		0	2.29134	f
1094	290.1	I. ricinus	0			0		0	1.92958	f
1095	290.1	I. ricinus	0			0		0	6.6107	f
1096	290.1	I. ricinus	0			0		0	5.584	f
1097	291.1	D. reticulatus		0				0	1.40563	m
1098	291.1	I. ricinus	0			0		0	3.53846	f
1099	292.1	I. ricinus	0			0		0	6.79914	f
1100	292.1	D. reticulatus						0	1.59712	f
1101	292.1	I. ricinus	0			0		0	6.53061	f
1102	292.1	D. reticulatus		0			0	0	5.85047	f
1103	292.1	D. reticulatus		0				0	1.43662	m
1104	292.1	D. reticulatus		0				0	2.32099	f
1105	292.1	D. reticulatus						0	1.38276	m
1106	292.1	D. reticulatus						0	2.17683	f
1107	292.1	D. reticulatus		0				0	1.40306	m
1108	292.1	D. reticulatus		0				0	2.06569	f
1109	292.1	D. reticulatus						0	2.23718	f
1110	292.1	D. reticulatus						0	1.40727	m
1111	292.1	D. reticulatus						0	1.34902	m
1112	292.1	D. reticulatus						0	2.17241	f
1113	292.1	D. reticulatus						0	1.38191	m
1114	292.1	D. reticulatus						0	1.41699	m
1115	292.1	D. reticulatus						0	2.43243	f
1116	292.1	D. reticulatus						0	1.39592	m
1117	292.1	D. reticulatus						0	1.47826	m
1118	292.1	D. reticulatus						0	1.38889	m
1119	292.1	D. reticulatus						0	2.0117	f
1120	293.1	I. ricinus	0			0		0	6.59168	f
1121	293.1	I. ricinus	0			0		0	5.00962	f
1122	293.1	I. hexagonus	0	1	0	0	0	1	4.8595	f
1123	293.1	I. ricinus	0			0		0	3.00826	f
1124	293.1	D. reticulatus						0	1.05354	f
1125	293.1	D. reticulatus						0	5.73093	f
1126	293.1	D. reticulatus						0	6.02594	f
1127	293.1	D. reticulatus					0	0	5.5914	f
1128	293.1	D. reticulatus						0	5.90802	f
1129	293.1	D. reticulatus						0	7.3494	f
1130	293.1	D. reticulatus					0	0	4.82418	f
1131	293.1	D. reticulatus						0	1.36752	m
1132	293.1	D. reticulatus						0	2.21488	f
1133	293.1	D. reticulatus						0	1.4428	m
1134	293.1	D. reticulatus						0	1.34897	m
1135	293.1	D. reticulatus						0	1.4807	m
1136	293.1	D. reticulatus						0	2.28571	f
1137	293.1	D. reticulatus						0	2.27451	f
1138	293.1	D. reticulatus						0	2.1462	f
1139	293.1	D. reticulatus		1			0	1	3.63235	f
1140	294.1	I. ricinus	0			0		0	8.24064	f
1141	294.1	I. ricinus	0			0		0	6.86475	f
1142	294.1	I. ricinus	2			0		1	9.49383	f
1143	294.1	I. ricinus	0			0		0	3.81343	f
1144	294.1	I. ricinus	0			0		0	5.47727	f
1145	294.1	D. reticulatus						0	2.10429	f
1146	294.1	D. reticulatus						0	1.21795	m
1147	294.1	D. reticulatus						0	2.3642	f
1148	294.1	D. reticulatus						0	2.11696	f
1149	294.1	D. reticulatus						0	2.21154	f
1150	294.1	D. reticulatus						0	1.44309	m
1151	294.1	D. reticulatus						0	2.07692	f
1152	294.1	D. reticulatus						0	2.30519	f
1153	294.1	D. reticulatus						0	1.36656	m
1154	294.1	D. reticulatus						0	2.22013	f
1155	294.1	D. reticulatus						0	1.39464	m
1156	294.1	D. reticulatus						0	2.32973	f
1157	294.1	D. reticulatus						0	1.35193	m
1158	294.1	D. reticulatus						0	1.34098	m
1159	294.1	D. reticulatus						0	2.22222	f
1160	295.1	I. ricinus	2			0		1	4.44697	f
1161	295.1	I. ricinus	0			0		0	6.40594	f
1162	295.1	I. ricinus	0			0		0	5.54867	f
1163	295.1	I. ricinus	0			0		0	7.14917	f
1164	295.1	I. hexagonus	0	0	0	0	0	0	5.69524	f
1165	295.1	D. reticulatus						0	3.89116	f
1166	295.1	D. reticulatus						0	2.888	f
1167	295.1	D. reticulatus		1			0	1	3.93651	f
1168	295.1	D. reticulatus		1			0	1	4.34884	f
1169	295.1	D. reticulatus						0	5.71154	f
1170	295.1	D. reticulatus						0	1.32558	m
1171	295.1	D. reticulatus						0	2.07947	f
1172	295.1	D. reticulatus						0	2.30137	f
1173	295.1	D. reticulatus						0	1.39095	m
1174	295.1	D. reticulatus						0	1.39695	m
1175	295.1	D. reticulatus						0	2.21656	f
1176	295.1	D. reticulatus						0	1.44578	m
1177	295.1	D. reticulatus						0	2.17416	f
1178	295.1	D. reticulatus						0	2.20339	f
1179	295.1	D. reticulatus						0	1.4216	m
1180	295.1	D. reticulatus						0	1.38323	m
1181	295.1	D. reticulatus		0			0	0	4.14966	f
1182	296.1	I. ricinus	0			5		1	3.33103	f
1183	296.1	I. ricinus	0			0		0	2.35714	f
1184	296.1	I. ricinus	0			0		0	2.25269	f
1185	296.1	I. ricinus	0			0		0	3.37162	f
1186	296.1	I. hexagonus	2	0	0	0	0	1	4.85366	f
1187	296.1	I. ricinus	0			0		0	7.71084	f
1188	296.1	D. reticulatus						0	1.39286	m
1189	296.1	D. reticulatus						0	1.39068	m
1190	296.1	D. reticulatus						0	1.348	m
1191	296.1	D. reticulatus						0	5.06542	f
1192	296.1	D. reticulatus						0	5.01961	f
1193	296.1	D. reticulatus						0	2.02143	f
1194	296.1	D. reticulatus						0	1.41395	m
1195	296.1	D. reticulatus						0	2.17216	m
1196	296.1	D. reticulatus						0	2.34694	f
1197	296.1	D. reticulatus						0	2.24806	f
1198	296.1	D. reticulatus						0	1.43983	m
1199	296.1	D. reticulatus						0	2.29286	f
1200	296.1	D. reticulatus						0	1.43777	m
1201	296.1	D. reticulatus						0	2.38971	f
1202	296.1	D. reticulatus						0	2.16529	f
1203	296.1	D. reticulatus					0	0	5.46624	f
1204	296.1	D. reticulatus						0	4.65138	f
1205	296.1	D. reticulatus						0	4.40969	f
1206	296.1	D. reticulatus						0	1.32663	m
1207	296.1	D. reticulatus						0	1.42857	m
1208	298.1	I. ricinus	0			0		0	1.8018	f
1209	298.1	I. ricinus	0			0		0	1.81935	f
1210	298.1	I. hexagonus	0	1	2	0	0	1	4.35971	f
1211	298.1	I. ricinus	1			0		1	2.53333	f
1212	298.1	I. ricinus	1			0		1	2.96552	f
1213	298.1	D. reticulatus						0	1.38062	m
1214	298.1	D. reticulatus						0	2.14124	f
1215	298.1	D. reticulatus						0	1.47535	m
1216	298.1	D. reticulatus						0	2.10753	f
1217	298.1	D. reticulatus						0	2.2337	f
1218	299.1	I. ricinus	0			0		0		f
1219	299.1	D. reticulatus						0	2.21667	f
1220	299.1	I. ricinus	0			0		0	1.78065	f
1221	299.1	D. reticulatus						0	2.16	f
1222	299.1	D. reticulatus						0	1.37417	m
1223	299.1	D. reticulatus						0	2.19444	f
1224	299.1	D. reticulatus						0	2.12426	f
1225	299.1	D. reticulatus						0	1.31174	f
1226	299.1	D. reticulatus						0	2.23037	f
1227	300.1	I. ricinus	0			0		0	4.62281	f
1228	301.1	I. ricinus	0			0		0	4.52174	f
1229	301.1	I. ricinus	0			0		0	5.73636	f
1230	301.1	I. ricinus	0			0		0	2.96639	f
1231	301.1	I. ricinus	0			0		0	3.78947	f
1232	301.1	I. hexagonus	0	0	0	0	0	0	3.27586	f
1233	301.2	I. ricinus	0			0		0	3.56637	f
1234	301.2	I. hexagonus	0	0	0	0		0	3.93162	f
1235	301.2	I. ricinus	0			0		0	1.66467	f
1236	301.2	I. ricinus	0			0		0	6.88963	f
1237	301.2	I. ricinus	0			0		0	2.0229	f
1238	301.2	I. hexagonus	0	0	0	0		0	1.87324	m
1239	301.2	I. hexagonus	0	0	0	0		0	1.95238	m
1240	301.2	I. hexagonus	0	1	2	0	0	1	7.87072	f
1241	301.2	I. ricinus	0			0		0	1.87755	m
1242	301.2	I. ricinus	0			0		0	1.96241	m
1243	301.2	I. ricinus	0			0		0	1.93293	f
1244	301.2	I. hexagonus	0	0	0	0		0	1.91852	m
1245	301.2	I. ricinus	0			0		0	5.29867	f
1246	301.2	I. hexagonus	0	1	0	0	0	1	3.71552	f
1247	301.2	I. hexagonus	0	0	0	0		0	1.80982	m
1248	301.2	I. ricinus	0			0		0	6.32609	f
1249	301.2	I. ricinus	0			0		0	7.82276	f
1250	301.2	I. ricinus	0			0		0	8.82353	f
1251	301.2	I. ricinus	0			0		0	2.72581	f
1252	301.2	I. ricinus	0			0		0	1.7439	f
1253	301.2	I. ricinus	0			0		0	2.4011	f
1254	301.2	I. ricinus	0			0		0	1.86772	f
1255	301.2	I. ricinus	0			0		0	1.8503	m
1256	302.1	I. ricinus	0			0		0	3.57047	f
1257	303.1	I. ricinus	1			4		1	2.01361	f
1258	305.1	I. ricinus	0			0		0	4.37879	f
1259	306.1	I. ricinus	0			1		1		f
1260	306.1	I. hexagonus	1	1	0	0	0	1	5.34091	f
1261	306.1	I. hexagonus	0	1	0	0	0	1	3.62921	f
1262	306.1	I. ricinus	0			0		0	5.1619	f
1263	306.1	I. ricinus	0			0		0	4.94783	f
1264	307.1	I. ricinus	0			4		1	4.7	f
1265	307.1	I. ricinus	0			0		0	7.57985	f
1266	307.1	D. reticulatus						0	1.35857	m
1267	307.1	I. hexagonus	0	1	0	0	0	1	4.08696	f
1268	307.1	D. reticulatus					0	0	1.46257	m
1269	307.1	I. ricinus	0			0		0	4.27742	f
1270	309.1	I. hexagonus	1	1	2	1		1	1.93056	f
1271	310.1	D. reticulatus						0	2.1092	f
1272	311.1	I. ricinus	0			0		0	4.22378	f
1273	313.1	I. ricinus	0			0		0	3.96522	f
1274	313.1	I. ricinus	0			0		0	3.54032	f
1275	315.1	I. hexagonus	0	1	0	0	0	1	3.9469	f
1276	316.2	I. ricinus	0			0		0	2.61151	f
1277	316.2	I. hexagonus	0	1	0	4	0	1	4.05385	f
1278	318.1	I. ricinus	2			0		1	3.43796	f
1279	318.1	I. hexagonus	0	1	0	0		1	2.98305	f
1280	318.1	D. reticulatus						0	1.38767	f
1281	318.1	I. ricinus	0			0		0	1.83088	f
1282	318.1	D. reticulatus						0	2.40559	f
1283	320.1	I. ricinus	0			0		0	4.40288	f
1284	320.1	I. ricinus	0			0		0	4.56552	f
1285	320.1	I. ricinus	0			0		0	8.39726	f
1286	321.1	I. ricinus	0			0		0	2.92481	f
1287	321.1	I. ricinus	0			0		0	3.94355	f
1288	321.1	I. ricinus	0			0		0	2.65854	f
1289	321.1	I. ricinus	0			0		0	1.97516	f
1290	321.1	I. ricinus	0			0		0	1.85417	f
1291	321.1	I. ricinus	0			0		0	1.97872	f
1292	321.1	I. ricinus	0			0		0	1.96528	f
1293	321.1	I. ricinus	2			0		1	2.04317	f
1294	321.1	I. ricinus	0			0		0	1.91473	m
1295	321.1	I. ricinus	0			0		0	1.61905	m
1296	321.1	I. ricinus	0			0		0	1.86508	m
1297	322.1	I. hexagonus	0	0	0	0		0	2.28369	f
1298	323.1	I. ricinus	0			0		0	6.86003	f
1299	323.1	I. ricinus	1			0		1	3.2973	f
1300	323.1	I. ricinus	0			0		0	2.85484	f
1301	325.1	I. ricinus	2			0		1	1.625	m
1302	325.1	I. hexagonus	0	1	0	0	0	1		f
1303	325.1	I. hexagonus	0	1	2	0	0	1	5.36364	f
1304	325.1	D. reticulatus						0	1.39207	m
1305	325.1	I. ricinus	0			0		0	3.92793	f
1306	327.1	I. ricinus	0			0		0	3.74766	f
1307	328.1	I. ricinus	0			0		0	2.3871	f
1308	329.1	I. ricinus	0			0		0	7.59463	f
1309	330.1	D. reticulatus					0	0	3.98261	f
1310	330.1	I. hexagonus	0	1	1?	0	0	1	4.22302	f
1311	331.1	D. reticulatus						0	2.05325	f
1312	331.1	I. ricinus	0			0		0	2.96875	f
1313	331.1	D. reticulatus						0	1.41791	m
1314	331.1	D. reticulatus						0	1.45349	m
1315	331.1	D. reticulatus						0	1.3955	m
1316	333.1	I. ricinus	1			0		1	9.22628	f
1317	333.1	D. reticulatus		1			0	1	2.82051	f
1318	333.1	D. reticulatus		1			0	1	6.8922	f
1319	333.1	D. reticulatus						0	6.05839	f
1320	337.1	I. ricinus	0			0		0	3.76068	f
1321	337.1	I. ricinus	0			0		0	5.01709	f
1322	338.1	D. reticulatus						0	7.30271	f
1323	338.1	D. reticulatus						0	4.768	f
1324	338.1	D. reticulatus		1			0	1	6.0041	f
1325	338.1	D. reticulatus		1			0	1	3.83803	f
1326	338.1	D. reticulatus						0	2.08163	f
1327	338.1	I. ricinus	0			0		0	2	f
1328	339.1	D. reticulatus						0	3.3806	f
1329	339.1	D. reticulatus						0	2.22981	f
1330	339.1	D. reticulatus						0	1.40714	m
1331	339.1	D. reticulatus						0	2.16447	f
1332	339.1	D. reticulatus						0	1.37118	m
1333	339.1	D. reticulatus					0	0	3.83846	f
1334	339.1	I. ricinus	0			0		0	1.82796	m
1335	339.1	I. ricinus	0			0		0	1.91824	m
1336	339.1	I. ricinus	0			0		0	1.77368	f
1337	339.1	I. ricinus	0			0		0	1.80124	f
1338	339.1	I. ricinus	0			0		0	5.84258	f
1339	340.1	I. hexagonus	0	1	0	5		1	4.37566	f
1340	342.1	I. ricinus	1			0		1	8.25926	f
1341	344.1	I. hexagonus	0	1	0	0	0	1	7.16625	f
1342	345.1	I. hexagonus	0	1	0	0	0	1	3.61261	f
1343	345.1	D. reticulatus						0	5.21538	f
1344	345.1	D. reticulatus					0	0	6.61947	f
1345	345.1	I. hexagonus	2	1	0	0	0	1	2.62879	f
1346	346.1	I. ricinus	0			0		0	7.46955	f
1347	346.1	I. ricinus	0			0		0	6.10494	f
1348	346.1	I. ricinus	0			0		0	1.69364	m
1349	347.1	I. ricinus	0			0		0	7.84399	f
1350	347.1	I. hexagonus	0	1	0	0		1	6.40662	f
1351	347.1	I. ricinus	0			0		0	3.7395	f
1352	347.1	I. ricinus	0			0		0	7.70588	f
1353	349.1	I. ricinus	0			0		0	4.1028	f
1354	349.1	I. hexagonus	0	0	0	0		0		f
1355	349.1	I. ricinus	0			0		0	1.976	m
1356	349.1	D. reticulatus					0	0	3.2314	f
1357	349.1	D. reticulatus						0	2.77311	f
1358	349.1	D. reticulatus						0	3.75573	f
1359	349.1	D. reticulatus						0	1.37438	m
1360	349.1	D. reticulatus						0	2.18881	f
1361	349.1	D. reticulatus						0	1.37903	m
1362	349.1	D. reticulatus						0	1.42241	m
1363	349.1	D. reticulatus						0	1.43793	m
1364	349.1	D. reticulatus						0	1.42798	m
1365	349.1	D. reticulatus					0	0	5.95495	f
1366	349.1	D. reticulatus						0	3.76068	f
1367	349.1	D. reticulatus						0	4.39091	f
1368	349.1	D. reticulatus		1			0	1	3.64356	f
1369	349.1	D. reticulatus						0	4.27103	f
1370	349.1	D. reticulatus					0	0	7.23739	f
1371	349.1	D. reticulatus						0	1.45498	m
1372	349.1	D. reticulatus						0	5.89474	f
1373	349.1	D. reticulatus						0	1.31651	m
1374	349.1	D. reticulatus						0	1.39381	m
1375	349.1	D. reticulatus						0	6.52275	f
1376	350.1	D. reticulatus						0	2.19101	f
1377	350.1	D. reticulatus		1			0	1	5.42857	f
1378	350.1	D. reticulatus		1			0	1	6.27619	f
1379	350.1	D. reticulatus						0	2.7218	f
1380	350.1	D. reticulatus						0	5.99083	f
1381	352.1	I. ricinus	0			0		0	7.31034	f
1382	353.1	D. reticulatus						0	1.36218	m
1383	356.1	D. reticulatus						0	6.54348	f
1384	357.1	I. ricinus	0			0		0	5.14634	f
1385	358.1	I. ricinus	1			0		1	4.64539	f
1386	359.1	I. ricinus	0			0		0	1.91803	f
1387	359.1	I. ricinus	0			0		0	1.89595	m
1388	359.1	I. ricinus	0			1		1	2.60894	f
1389	359.1	D. reticulatus		1			0	1	5.15888	f
1390	359.1	I. ricinus	0			0		0	1.90449	m
1391	359.1	D. reticulatus		1			0	1	6.64414	f
1392	359.1	I. ricinus	0			0		0	1.82105	m
1393	359.1	D. reticulatus					0	0	5.31447	f
1394	359.1	D. reticulatus						0	2.23129	f
1395	361.1	I. ricinus	1			0		1	2.81646	f
1396	361.1	D. reticulatus						0	2.27604	f
1397	362.1	I. ricinus	0			0		0	4.904	f
1398	362.1	I. ricinus	0			0		0	5.81513	f
1399	369.1	I. ricinus	2			0		1	5.89744	f
1400	369.1	I. ricinus	2			0		1	8.70166	f
1401	369.1	I. ricinus	0			4		1	4.68627	f
1402	369.1	I. ricinus	0			0		0	4.01626	f
1403	369.1	I. hexagonus	0	0	0	0	0	0	4.45545	f
1404	370.1	I. ricinus	0			0		0	6.20549	f
1405	371.1	D. reticulatus						0	1.37021	m
1406	371.1	I. ricinus	0			0		0	2.44954	f
1407	371.1	I. ricinus	0			0		0	3.71667	f
1408	371.1	I. hexagonus	0	0	0	0		0	2.41667	f
1409	371.1	I. ricinus	0			0		0	2.7093	f
1410	374.1	D. reticulatus						0	2.2268	f
1411	374.1	D. reticulatus						0	2.1564	f
1412	374.1	D. reticulatus						0	1.40701	m
1413	374.1	D. reticulatus						0	1.36563	m
1414	374.1	D. reticulatus						0	2.13736	f
1415	374.1	D. reticulatus						0	1.40938	m
1416	374.1	D. reticulatus						0	2.10286	f
1417	374.1	D. reticulatus						0	2.18634	f
1418	374.1	D. reticulatus						0	2.27485	f
1419	374.1	D. reticulatus						0	2.12865	f
1420	374.1	D. reticulatus						0	1.37238	f
1421	374.1	D. reticulatus						0	2.21687	f
1422	374.1	D. reticulatus						0	2.21854	f
1423	374.1	D. reticulatus						0	1.40613	m
1424	374.1	D. reticulatus						0	2.2327	f
1425	374.1	D. reticulatus						0	2.30065	f
1426	374.1	D. reticulatus						0	1.397	m
1427	374.1	D. reticulatus						0	2.46951	f
1428	374.1	D. reticulatus						0	2.17089	f
1429	374.1	D. reticulatus						0	1.39777	m
1430	374.1	D. reticulatus						0	2.51701	f
1431	374.1	D. reticulatus						0	2.25926	f
1432	374.1	D. reticulatus						0	0.992157	m
1433	374.1	D. reticulatus						0	2.14857	f
1434	374.1	D. reticulatus						0	2.17964	f
1435	374.1	D. reticulatus						0	2.14379	f
1436	374.1	D. reticulatus						0	2.1875	f
1437	374.1	D. reticulatus						0	2.11765	f
1438	377.1	D. reticulatus					0	0	6.45192	f
1439	382.1	I. ricinus	0			0		0	3.0438	f
1440	382.1	I. ricinus	0			0		0	2.37324	f
1441	382.1	I. ricinus	0			0		0	5.32283	f
1442	382.1	I. ricinus	0			0		0	5.42537	f
1443	382.1	I. ricinus	0			0		0	3.12857	f
1444	382.1	I. ricinus	0			0		0	3.86755	f
1445	382.1	I. ricinus	0			0		0	7.91295	f
1446	382.1	I. ricinus	0			0		0	3.94828	f
1447	382.1	I. hexagonus	0	1	0	0	0	1	4.72973	f
1448	382.1	I. ricinus	0			0		0	4.18333	f
1449	382.1	D. reticulatus		1			0	1	7.02	f
1450	382.1	I. ricinus	0			0		0	5.31532	f
1451	382.1	I. ricinus	1			0		1	4.18881	f
1452	382.1	D. reticulatus						0	4.52448	f
1453	382.1	I. ricinus	0			5		1		f
1454	382.1	I. ricinus	0			0		0	1.7973	m
1455	382.1	I. ricinus	0			0		0	1.81481	m
1456	382.1	I. ricinus	0			0		0	9.19298	f
1457	382.1	I. ricinus	0			0		0	5.54717	f
1458	382.1	I. ricinus	0			0		0	1.985	f
1459	382.1	I. ricinus	0			0		0	6.31481	f
1460	382.1	I. ricinus	0			0		0	5.33628	f
1461	382.1	I. ricinus	0			1		1	6.35652	f
1462	382.1	I. ricinus	0			0		0	7.17647	f
1463	382.1	I. ricinus	0			0		0	5.024	f
1464	382.1	I. ricinus	0			0		0	2.08556	f
1465	382.1	I. ricinus	0			0		0	2.5625	f
1466	382.1	I. ricinus	0			0		0	3	f
1467	382.1	I. ricinus	2			1		1	2.29545	f
1468	384.1	I. ricinus	0			0		0	3.54777	f
1469	384.1	I. ricinus	0			0		0	3.45946	f
1470	385.1	D. reticulatus						0	1	m
1471	385.1	D. reticulatus						0	1.36694	m
1472	385.1	D. reticulatus						0	2.24294	f
1473	386.1	D. reticulatus						0	1.42471	m
1474	386.1	D. reticulatus						0	1.34597	m
1475	386.1	I. ricinus	0			0		0	1.78571	f
1476	386.1	D. reticulatus						0	1.39706	m
1477	386.1	D. reticulatus						0	1.9799	f
1478	386.1	D. reticulatus						0	2.03141	f
1479	386.1	D. reticulatus						0	2.16256	f
1480	386.1	D. reticulatus						0	1.48039	m
1481	386.1	D. reticulatus						0	1.40426	m
1482	386.1	D. reticulatus					0	0	2.95266	f
1483	386.1	I. ricinus	0			0		0	2.23226	f
1484	386.1	D. reticulatus						0	1.35948	m
1485	386.1	D. reticulatus						0	2.14815	f
1486	386.1	D. reticulatus						0	1.94944	f
1487	386.1	D. reticulatus						0	1.39701	m
1488	386.1	D. reticulatus						0	1.40608	m
1489	386.1	D. reticulatus						0	1.97041	f
1490	386.1	D. reticulatus						0	2.02151	f
1491	386.1	D. reticulatus						0	1.38671	m
1492	386.1	D. reticulatus		1			0	1	2.51087	f
1493	386.1	D. reticulatus		1			0	1	1.43841	m
1494	386.1	D. reticulatus						0	2.19075	f
1495	386.1	I. ricinus	0			0		0	5.17593	f
1496	386.1	D. reticulatus						0	2.22449	f
1497	386.1	D. reticulatus						0	2.2	f
1498	386.1	D. reticulatus						0	1.37047	m
1499	386.1	D. reticulatus					0	0	2.08629	f
1500	386.1	I. ricinus	0			0		0	2.08054	f
1501	386.1	D. reticulatus						0	4	f
1502	386.1	D. reticulatus						0	3.61842	f
1503	386.1	D. reticulatus						0	1.34783	m
1504	386.1	D. reticulatus						0	2.27848	f
1505	386.1	D. reticulatus		1			0	1	4.94828	f
1506	387.1	I. ricinus	0			0		0	1.91463	f
1507	387.1	I. ricinus	0			0		0	2.93182	f
1508	387.1	I. ricinus	0			0		0	4.2437	n
1509	388.1	I. ricinus	0			0		0	5.4902	f
1510	389.1	D. reticulatus						0	1.10381	m
1511	389.1	D. reticulatus						0	1.377	m
1512	389.1	D. reticulatus						0	2.43429	f
1513	389.1	D. reticulatus						0	1.38019	m
1514	389.1	D. reticulatus						0	2.07821	f
1515	389.1	D. reticulatus						0	1.41946	m
1516	389.1	D. reticulatus						0	2.2948	f
1517	389.1	D. reticulatus						0	2.12222	f
1518	389.1	D. reticulatus						0	1.37023	m
1519	389.1	D. reticulatus						0	2.34756	f
1520	389.1	D. reticulatus						0	2.22078	f
1521	389.1	D. reticulatus						0	1.3887	m
1522	389.1	D. reticulatus						0	2.2233	f
1523	389.1	D. reticulatus						0	2.09357	f
1524	389.1	D. reticulatus						0	1.43023	m
1525	389.1	D. reticulatus						0	2.07865	f
1526	389.1	D. reticulatus						0	1.42169	m
1527	389.1	D. reticulatus						0	2.07639	f
1528	389.1	D. reticulatus						0	1.42529	m
1529	389.1	D. reticulatus						0	1.46595	m
1530	389.1	D. reticulatus						0	1.3639	m
1531	389.1	D. reticulatus						0	1.41827	m
1532	389.1	D. reticulatus						0	1.42529	m
1533	389.1	D. reticulatus						0	2.06211	f
1534	389.1	D. reticulatus						0	2.05333	f
1535	389.1	D. reticulatus						0	1.41176	m
1536	389.1	D. reticulatus						0	2.25362	f
1537	389.1	D. reticulatus						0	2.57658	f
1538	389.1	D. reticulatus						0	2.23134	f
1539	389.1	D. reticulatus						0	2.17164	f
1540	389.1	D. reticulatus						0	1.22008	m
1541	389.1	D. reticulatus						0	2.00633	f
1542	389.1	D. reticulatus						0	1.32331	m
1543	389.1	D. reticulatus						0	1.36704	m
1544	389.1	D. reticulatus						0	2.19355	f
1545	389.1	D. reticulatus						0	1.38806	m
1546	389.1	D. reticulatus						0	1.35714	m
1547	389.1	D. reticulatus						0	2.1457	f
1548	389.1	D. reticulatus						0	2.19565	f
1549	389.1	D. reticulatus						0	1.4661	m
1550	389.1	D. reticulatus						0	1.35124	m
1551	389.1	D. reticulatus						0	1.44608	m
1552	389.1	D. reticulatus						0	1.43866	m
1553	389.1	D. reticulatus						0	1.42623	m
1554	389.1	D. reticulatus						0	1.40394	m
1555	389.1	D. reticulatus						0	1.41624	m
1556	389.1	D. reticulatus						0	1.39024	m
1557	389.1	D. reticulatus						0	2.18121	f
1558	389.1	D. reticulatus						0	2.0875	f
1559	389.1	D. reticulatus						0	2.09091	f
1560	389.1	D. reticulatus						0	2.23129	f
1561	389.1	D. reticulatus						0	1.94	f
1562	389.1	D. reticulatus						0	1.86614	f
1563	389.1	D. reticulatus						0	2.06429	f
1564	389.1	D. reticulatus						0	2.19883	f
1565	389.1	D. reticulatus						0	2.0804	f
1566	389.1	D. reticulatus						0	1.97015	f
1567	389.1	D. reticulatus						0	2.15897	f
1568	389.1	D. reticulatus						0	2.17881	f
1569	389.1	D. reticulatus						0	2.23129	f
1570	391.1	I. ricinus	0			0		0	3.15929	f
1571	399.1	D. reticulatus						0	1.39147	m
1572	399.1	D. reticulatus						0	1.38288	m
1573	399.1	D. reticulatus		1			0	1	2.45946	f
1574	399.1	D. reticulatus						0	2.27465	f
1575	399.1	D. reticulatus						0	2.06369	f
1576	399.1	D. reticulatus		1			0	1	2.6242	f
1577	399.1	D. reticulatus						0	2.47692	f
1578	399.1	D. reticulatus						0	1.3629	m
1579	399.1	D. reticulatus						0	2.03922	f
1580	399.1	D. reticulatus						0	1.38739	m
1581	399.1	D. reticulatus						0	3.3741	f
1582	399.1	D. reticulatus						0	3.96923	f
1583	399.1	D. reticulatus						0	2.71333	f
1584	399.1	D. reticulatus						0	1.3641	m
1585	399.1	D. reticulatus					0	0	6.12705	f
1586	399.1	D. reticulatus		1			0	1	2.67327	f
1587	399.1	D. reticulatus					0	0	6.2395	f
1588	399.1	D. reticulatus					0	0	5.86132	f
1589	399.1	D. reticulatus		1			0	1	4.68807	f
1590	399.1	D. reticulatus						0	1.50694	m
1591	399.1	D. reticulatus		1			0	1	3.76768	f
1592	399.1	D. reticulatus						0	1.41477	m
1593	399.1	D. reticulatus		1			0	1	2.50254	f
1594	399.1	D. reticulatus						0		f
1595	399.1	D. reticulatus						0	2.18243	f
1596	404.1	D. reticulatus					0	0	3.77679	f
1597	404.1	D. reticulatus						0	2.17518	f
1598	404.1	D. reticulatus						0	2.34146	f
1599	404.1	D. reticulatus						0	1.42289	m
1600	404.1	D. reticulatus						0	1.38813	m
1601	404.1	D. reticulatus						0	1.40887	m
1602	404.1	D. reticulatus		1			0	1	2.928	f
1603	404.1	D. reticulatus					0	0	4.8	f
1604	404.1	D. reticulatus		1			0	1	4.78512	f
1605	404.1	D. reticulatus						0	6.28	f
1606	404.1	D. reticulatus		1			0	1	1.375	m
1607	404.1	D. reticulatus						0	1.37915	m
1608	404.1	D. reticulatus						0	1.41803	m
1609	404.1	D. reticulatus					0	0	5.2314	f
1610	406.1	D. reticulatus						0	7.42586	f
1611	406.1	D. reticulatus						0	2.10135	f
1612	406.1	D. reticulatus						0	1.34483	m
1613	406.1	D. reticulatus						0	1.37945	m
1614	406.1	D. reticulatus						0	1.38843	m
1615	406.1	D. reticulatus						0	2.13986	f
1616	406.1	D. reticulatus						0	1.35433	m
1617	406.1	D. reticulatus						0	1.40458	m
1618	406.1	D. reticulatus						0	2.19608	f
1619	406.1	D. reticulatus						0	1.37222	m
1620	406.1	D. reticulatus						0	4.76852	f
1621	406.1	D. reticulatus						0	2.16883	f
1622	406.1	D. reticulatus						0	1.43145	m
1623	406.1	D. reticulatus						0	2.13855	f
1624	406.1	D. reticulatus						0	1.37456	f
1625	406.1	D. reticulatus						0	2.1859	f
1626	406.1	D. reticulatus						0	1.41117	m
1627	406.1	D. reticulatus						0	2.18321	f
1628	406.1	D. reticulatus						0	2.27419	f
1629	406.1	D. reticulatus						0	2.21053	f
1630	406.1	D. reticulatus						0	1.43023	m
1631	406.1	D. reticulatus						0	2.10853	f
1632	407.1	I. ricinus	0			0		0	3.44444	f
1633	407.1	I. ricinus	0			0		0	2.33333	f
1634	407.1	I. ricinus	0			0		0	3.32031	f
1635	408.1	D. reticulatus						0	3.18382	f
1636	408.1	D. reticulatus						0	8.49934	f
1637	408.1	D. reticulatus					0	0	2.55396	f
1638	408.1	D. reticulatus						0	1.98148	f
1639	408.1	D. reticulatus						0	6.06	f
1640	409.1	D. reticulatus						0	1.39179	m
1641	409.1	D. reticulatus					0	0	1.4629	m
1642	409.1	D. reticulatus						0	2.0641	f
1643	409.1	D. reticulatus		0			0	0	6.98058	f
1644	409.1	D. reticulatus						0	2.11392	f
1645	411.1	I. ricinus	2			4		1	3.38182	f
1646	411.1	I. ricinus	0			0		0	3.15625	f
1647	411.1	I. ricinus	0			0		0	3.56604	f
1648	411.1	I. ricinus	0			0		0	3.68992	f
1649	411.1	I. ricinus	0			0		0	5.67797	f
1650	411.1	D. reticulatus						0	6.29705	f
1651	411.1	I. hexagonus	2	1	0	0	0	1	4.375	f
1652	411.1	I. ricinus	0			0		0	3.20122	f
1653	411.1	D. reticulatus						0	4.81618	f
1654	411.1	I. ricinus	0			0		0	3.87069	f
1655	411.1	I. ricinus	0			0		0	1.71533	m
1656	411.1	I. ricinus	0			0		0	1.8806	m
1657	413.1	D. reticulatus						0	2.16084	f
1658	413.1	D. reticulatus						0	1.36123	m
1659	413.1	D. reticulatus						0	1.3653	f
1660	413.1	D. reticulatus						0	1.32509	m
1661	413.1	D. reticulatus						0	2.1859	f
1662	413.1	D. reticulatus		0			0	0	2.1831	f
1663	413.1	D. reticulatus		0			0	0	1.43609	m
1664	413.1	D. reticulatus						0	1.36986	m
1665	413.1	D. reticulatus		1			0	1	4.78632	f
1666	413.1	D. reticulatus						0	2.12849	f
1667	413.1	D. reticulatus						0	1.37383	m
1668	413.1	D. reticulatus						0	1.40392	m
1669	413.1	D. reticulatus		1			0	1	2.62329	f
1670	413.1	D. reticulatus						0	3.16552	f
1671	413.1	D. reticulatus						0	2.20118	f
1672	413.1	D. reticulatus						0	1.95513	f
1673	413.1	D. reticulatus						0	2.29193	f
1674	413.1	D. reticulatus						0	2.16026	f
1675	413.1	D. reticulatus						0	1.37903	m
1676	413.1	D. reticulatus						0	1.34173	m
1677	413.1	D. reticulatus						0	1.288	m
1678	413.1	D. reticulatus		1			0	1	6.19417	f
1679	413.1	D. reticulatus		0				0	2.07914	f
1680	413.1	D. reticulatus					0	0	4.47863	f
1681	413.1	D. reticulatus						0	1.40526	m
1682	413.1	D. reticulatus						0	2.22047	f
1683	413.1	D. reticulatus						0	1.45833	m
1684	413.1	D. reticulatus						0	1.36071	m
1685	413.1	D. reticulatus						0	1.35366	m
1686	413.1	D. reticulatus						0	2.22754	f
1687	413.1	D. reticulatus		0			0	0	1.44697	m
1688	413.1	D. reticulatus						0	3.64348	f
1689	413.1	D. reticulatus						0	2.14865	f
1690	413.1	D. reticulatus						0	2.35256	f
1691	414.1	D. reticulatus		0			0	0	5.2562	f
1692	415.1	D. reticulatus		0			0	0	4.34586	f
1693	415.1	D. reticulatus		1			0	1	2.18617	f
1694	415.1	D. reticulatus						0	4.90385	f
1695	415.1	D. reticulatus						0	5.97087	f
1696	416.1	D. reticulatus						0	4.4486	f
1697	419.1	D. reticulatus						0	1.39674	m
1698	419.1	D. reticulatus						0	2.23952	f
1699	419.1	D. reticulatus						0	1.51894	m
1700	419.1	D. reticulatus						0	2.16352	f
1701	419.1	I. ricinus	0			0		0	1.77778	m
1702	419.1	D. reticulatus						0	1.43986	m
1703	419.1	D. reticulatus						0	1.364	m
1704	419.1	D. reticulatus						0	1.38722	m
1705	419.1	D. reticulatus						0	1.38225	m
1706	419.1	D. reticulatus						0	1.37209	m
1707	419.1	D. reticulatus						0	1.38346	m
1708	419.1	D. reticulatus						0	1.78667	f
1709	419.1	D. reticulatus						0	1.95294	f
1710	419.1	D. reticulatus						0	2.06186	f
1711	419.1	D. reticulatus						0	2.03191	f
1712	419.1	D. reticulatus						0	2.095	f
1713	420.1	D. reticulatus		1				1	6.62252	f
1714	428.1	I. ricinus	0			0		0	4.4	f
1715	428.1	I. ricinus	0			0		0	4.048	f
1716	433.1	D. reticulatus						0	1.41176	m
1717	433.1	D. reticulatus						0	2.33588	f
1718	433.1	D. reticulatus						0	1.38053	m
1719	434.1	D. reticulatus						0	2.10135	f
1720	438.1	D. reticulatus		0			0	0	6.80208	f
1721	439.1	D. reticulatus						0	1.37762	m
1722	439.1	D. reticulatus						0	1.45291	m
1723	439.1	D. reticulatus		0			0	0	2.27742	f
1724	440.1	D. reticulatus						0	6.88938	f
1725	441.1	D. reticulatus		1			0	1	3.36029	f
1726	441.1	D. reticulatus						0	4.12712	f
1727	441.1	I. ricinus	0			0		0	4.76386	f
1728	120.1	R. sanguineus	0					0	2.16031	f
	Owner number, dog of this owner		DNAneg=no DNA obtained from isolation
				203 bp amplicon	676 bp amplicon
			0=negative	0=negative	0=negative	0=negative	0=negative	0=no pathogen detected		f=female
			1=A. phagocytophilum	1=Rickettsia spp.	1=R. raoulti	1=not sequenced	1=B. microti	1=pathogen detected		m=male
			2=Candidatus Neoehrlichia mikurensis	no entry=not done	2=R. helvetica	2=B. afzelii	2=B. venatorum			n=nymph
			no entry=not done		3=R. monacensis	3=B. garinii	3=B. capreoli
					no entry=not done	4=B. burgdorferi s.s.	no entry=not done
						5=B. miyamotoi
						no entry=not done

## Sheet: Blatt1
laufende Nr	Summe Hunde mit Zecken	K-Nr.	Z-Nr	Bemerkungen	Anzahl Zecken gleichzeitig	Rasse	Größe	GeschlechtHd	Felllänge	LabNr	Zeckenart	bodylength	scut.width	allosc.length	alte BorrPCR	A/E PCR	A/E Methode	alt RickPCR	neu RickPCR	BorrhbbPCR	Piro	Infektion	SI Meiners	SI Falco	SI Falco ohne Fehler	alteLabNr	Stadium	Geschlecht	Fundmonat	Kod Fund	Gestochen	Kod Gestochen	Mittel	Kod Mittel	Anw	Wirkung	Entfernung	Kod Entf	Körperstelle	Kod Stelle		Kod Z	ricinus	hexagonus	dermacentor	Kod Entwicklungsstadium	Ny	M	W
734		237.1	2		0	1		2	2	Ir408	ricinus	275	150	15.6		0		1	0	0	0	1	9.61538	1.83333	1.83333		adult	m	Mai	5	nein	1	Frontline,Preventic		2009		Hand	5	Schulter	3		1	1			3			1
1	1	1.1	3		1	0	1	1	2	D032	reticulatus	314	233	0				0			0	0	#DIV/0!	1.34764	1.34764	71	adult	m	April	4	nein	1	Advantix	1			allein	7		13		3			1	3			1
48		10.1	9		1	0	3	1	2	D005	reticulatus	291	209	0				0			0	0	#DIV/0!	1.39234	1.39234	13	adult	m	April	4	nein	1	Exspot	2	Nov	1	Hand	5	Rücken	7		3			1	2		1
61		10.1	22		0	0	3	1	2	D073	reticulatus	428	320	0				0			0	0	#DIV/0!	1.3375	1.3375		adult	m	September	9	nein	1	Exspot	2	vor 2 Tagen	2	Hand	5	Rücken	7		3			1	3			1
62		10.1	23		1	0	3	1	2	D074	reticulatus	431	300	0				1			0	1	#DIV/0!	1.43667	1.43667		adult	m	September	9	nein	1	Exspot	2	vor 17 Tagen	2	Hand	5	Rücken	7		3			1	3			1
65		10.1	26		1	0	3	1	2	D077	reticulatus	460	329	0				0			0	0	#DIV/0!	1.39818	1.39818		adult	m	Oktober	10	ja	2	Exspot	2	vor 15 Tagen	2	Hand	5	Rücken	7		1	1			3			1
68		10.1	29		1	0	3	1	2	D080	reticulatus	462	341	0				0			0	0	#DIV/0!	1.35484	1.35484		adult	m	November	11	ja	2	Exspot	2	vor 35 Tagen	1	Hand	5	Rücken	7		3			1	3			1
74		11.1	11		3	0	3	2	2	D086	reticulatus	393	298	0				0			0	0	#DIV/0!	1.31879	1.31879		adult	m	Oktober	10	nein	1	Advantix	1	Juli	1	Hand	5	Rücken	7		2		1		3			1
81		11.1	19		1	0	3	2	2	D093	reticulatus	411	293	0				0			0	0	#DIV/0!	1.40273	1.40273		adult	m	Oktober	10	nein	1	Advantix	1			Hand	5	Bauch	6		1	1			3			1
83		11.1	21		0	0	3	2	2	D095	reticulatus	439	303	0				0			0	0	#DIV/0!	1.44884	1.44884		adult	m	Oktober	10	nein	1	Advantix	1			Hand	5	Bauch	6		1	1			2		1
89		11.1	27		0	0	3	2	2	D101	reticulatus	422	273	0				1			0	1	#DIV/0!	1.54579	1.54579		adult	m	Oktober	10	nein	1	Advantix	1			Hand	5	Bauch	7		1	1			3			1
119		23.1	6		0	0	3	1	3	D008	reticulatus	267	207	9.5				1	2		0	1	21.7895	1.28986	1.28986	17	adult	m	April	4	ja	2	Frontline/Exspot		2009		Zange	1	Hals	2		1	1			3			1
123		23.1	10		1	0	3	1	3	D105	reticulatus	408	307	0				1			0	1	#DIV/0!	1.32899	1.32899		adult	m	Mai	5	ja	2	homoöpathisches Halsband		seit 11 Tagen		Zange	1	Kopf	1		2		1		3			1
278		72.1	25		0	0	3	1	2	D159	reticulatus	404	288	0				1			0	1	#DIV/0!	1.40278	1.40278		adult	m	September	9	nein	1	Advantix	1	Mrz	1	Hand	5		13		2		1		3			1
280		72.1	27		0	0	3	1	2	D161	reticulatus	404	300	0				1			0	1	#DIV/0!	1.34667	1.34667		adult	m	September	9	nein	1	Advantix	1	Mrz	1	Hand	5		13		1	1			3			1
322		79.1	6		1	0	3	2	1	D163	reticulatus	339	239	0				1			0	1	#DIV/0!	1.41841	1.41841		adult	m	September	9	nein	1	kein				Hand	5	Thorax	5		1	1			1	1
344		94.1	4		1	1		2	2	D171	reticulatus	440	313	0				0			0	0	#DIV/0!	1.40575	1.40575		adult	m	April	4	ja	2	Advantix	1	vor 30 Tagen	1	Pinzette	4	Brust	5		3			1	2		1
380		111.1	2		1	0	3	2	1	D013	reticulatus	347	239	0				1			0	1	#DIV/0!	1.45188	1.45188	31	adult	m	März	3	ja	2	unbekannt				Zange	1	Rücken	7		3			1	2		1
384	1	112.1	1		2	1		1	1	D017	reticulatus	339	221	0				0			0	0	#DIV/0!	1.53394	1.53394	35	adult	m	März	3	nein	1	Advantix	1	vor 10 Tagen	2	Zange	1	Bein	10		3			1	3			1
405	1	117.1	1		1	1		2	2	D021	reticulatus	361	258	0				1			0	1	#DIV/0!	1.39922	1.39922	39	adult	m	März	3	nein	1	Frontline	4	vor 3 Tagen	2	Hand	5	Pfote	10		3			1	2		1
445		129.1	15		1	0	3	1	3	D197	reticulatus	462	324	0				1			0	1	#DIV/0!	1.42593	1.42593		adult	m	November	11	nein	1	Frontline	4	August	1	Zange	1	Rücken	7		3			1	2		1
467		139.1	7		1	0	4	1	1	D203	reticulatus	477	335	0				1			0	1	#DIV/0!	1.42388	1.42388		adult	m	Oktober	10	nein	1	kein				Pinzette	4	Ohrgrund	1		3			1	2		1
609		206.1	7		1	1		1	1	D234	reticulatus	420	306	0				1			0	1	#DIV/0!	1.37255	1.37255		adult	m	November	11	ja	2	Exspot	2	Mai	1	Zange	1	Schulter	3		3			1	2		1
629		211.1	19		1	0	3	2	3	D240	reticulatus	341	241	0				0			0	0	#DIV/0!	1.41494	1.41494		adult	m	Oktober	10	ja	2	Scalibor	9	seit Mai	2	Zange	1	Brust	5		3			1	2		1
633		211.1	23		1	0	3	2	3	D244	reticulatus	290	212	0				1			0	1	#DIV/0!	1.36792	1.36792		adult	m	Oktober	10	nein	1	Scalibor	9	seit Mai	2	Hand	5	Tapete	12		3			1	2		1
634		211.1	24		1	0	3	2	3	D245	reticulatus	330	237	0				0			0	0	#DIV/0!	1.39241	1.39241		adult	m	November	11	ja	2	Scalibor	9	seit Mai	1	Zange	1	Brust	5		3			1	2		1
643		211.1	33		1	0	3	2	3	D254	reticulatus	289	204	0				0			0	0	#DIV/0!	1.41667	1.41667		adult	m	Februar	14	ja	2	Scalibor	9	seit Mai 10	1	Zange	1	re Seite hinten	6		3			1	3			1
671	1	217.1	1		1	1	3	1	3	D258	reticulatus	321	236	0				0			0	0	#DIV/0!	1.36017	1.36017		adult	m	Mai	5	ja	2	Preventic	7	vor 52 Tagen	1	Zange	1	Bauchseite	6		3			1	3			1
674		217.1	4		1	1	3	1	3	D259	reticulatus	222	171	0				1			0	1	#DIV/0!	1.29825	1.29825		adult	m	September	9	ja	2	Preventic	7	vor 6 Tagen	2	Zange	1	Bauch	6		3			1	2		1
700		226.1	?	K 379/1	4	0	1	1	2	D031	reticulatus	385	230	0				1			0	1	#DIV/0!	1.67391	1.67391	67	adult	m	April	4	ja	2	Exspot	2	vor 36 Tagen	1	Zange	1	Ellbogen	10		1	1			3			1
851		266.1	6		0	1		2	2	D294	reticulatus	472	338	0				1			0	1	#DIV/0!	1.39645	1.39645		adult	m	September	9	ja	2	k.A.		Juni		Hand	5	Bauch	6		1	1			3			1
1050		286.1	37		0	0	3	1	3	D355	reticulatus	311	228	0				1			0	1	#DIV/0!	1.36404	1.36404		adult	m	November	11	ja	2	Advantix	1	Juni	1	Haken	3	Hals	2		1	1			2		1
1493		386.1	21		7	1		1	2	D572	reticulatus	397	276	0				1			0	1	#DIV/0!	1.43841	1.43841		adult	m	November	11	nein	1	Exspot	2	Anfang Okt	1	Hand	5	Bauch	6		1	1			2		1
1606		404.1	?	K 455-1	4	0	3	1	2	D678	reticulatus	319	232	0				1			0	1	#DIV/0!	1.375	1.375		adult	m	September	9	nein	1	Exspot	2	vor 14 Tagen	2	Hand	5		13		1	1			3			1
1663		413.1	7		0	0	4	2	2	D722	reticulatus	382	266	0				0			0	0	#DIV/0!	1.43609	1.43609		adult	m	Oktober	10	nein	1	Exspot	2	vor 16 Tagen	2	Kamm	6	Hinterteil	8		3			1	3			1
1687		413.1	31		3	0	4	2	2	D746	reticulatus	382	264	0				0			0	0	#DIV/0!	1.44697	1.44697		adult	m	März	15	ja	2	Exspot	2	vor 14 Tagen	2	Hand	5	Brust	5		2		1		3			1
29		4.1	15		0	0	1	1	2	Ir082	ricinus	568	156	413		0		1	1	0	0	1	0.377724	3.64103	3.64103		adult	w	Mai	5	ja	2	Advantix	1	vor 19 Tagen	2	Hand	5	Lefze	1		2		1		3			1
36		4.1	22		0	0	1	1	2	Ir112	ricinus	362	197	139	0	0		0	0	0	0	0	1.41727	1.83756	1.83756		adult	w	Juni	6	nein	1	Advantix	1	vor 48 Tagen	1	Hand	5		13		1	1			3			1
41		8.1	3		1	1		1	2	Ir083	ricinus	566	174	406	0	0		0	0	0	0	0	0.428571	3.25287	3.25287		adult	w	Mai	5	nein	1	kein				Zange	1	Rute	11		3			1	3			1
105	1	18.1	1		1	0	3	1	1	Ir131	ricinus	760	107	674	0	0		1	0	0	0	1	0.158754	7.1028	7.1028		adult	w	Mai	5	ja	2	Scalibor	9			Pinzette	4	Innenarm	10		1	1			3			1
117		22.1	3		1	1		2	1	Ir139	ricinus	756	105	723		0		1	1	4	0	1	0.145228	7.2	7.2		adult	w	Mai	5	ja	2	Frontline	4	Mrz	1	Haken	3	Schulter	3		2		1		3			1
128		23.1	15		1	0	3	1	3	Ir142	ricinus	800	102	767		0		0	0	0	0	0	0.132986	7.84314	7.84314		adult	w	Juni	6	ja	2	Scalibor	9	seit 17 Tagen	2	allein	7		13		3			1	3			1
191	1	47.1	1		1	1		1	2	Ir010	ricinus	391	99.1	326	0	0		0	0	0	0	0	0.303988	3.94551	3.94551	19	adult	w	April	4	ja	2	homoöpathisches Halsband		seit April		Haken	3	Ohr	1		2		1		3			1
192		47.1	2		1	1		1	2	Ir011	ricinus	329	100	239		0		1	0	0	1	1	0.41841	3.29	3.29	20	adult	w	April	4	ja	2	homoöpathisches Halsband		seit April		Haken	3	Bauch	6		1	1			3			1
241		52.1	36		1	0	4	1	1	Ir198	ricinus	514	177	330		0		1	0	0	0	1	0.536364	2.90395	2.90395		adult	w	Juli	7	ja	2	kein				Zange	1	Hals	2		1	1			3			1
242		52.1	37		1	0	4	1	1	Ir199	ricinus	598	219	27		0		1	0	0	0	1	8.11111	2.73059	2.73059		adult	w	Juli	7	ja	2	kein				Zange	1	Vorderbein	10		3			1	2		1
291		77.1	9		1	1		1	2	Ir210	ricinus	714	131	602		0		1	3	0	0	1	0.217608	5.45038	5.45038		adult	w	Mai	5	ja	2	Frontline	4			Zange	1	Hals	2		2		1		2		1
312		77.3	5		1	1		2	2	Ir226	ricinus	409	119	299		0		1	0	0	0	1	0.397993	3.43697	3.43697		adult	w	Mai	5			k.A.							13		3			1	2		1
316		78.1	3		1	0	3	1	1	Ir229	ricinus	643	107	562		0		1	0	0	0	1	0.190391	6.00935	6.00935		adult	w	Juni	6	ja	2	unbekannt				Zange	1	Bauch	6		3			1	2		1
319		79.1	3		1	0	3	2	1	Ir232	ricinus	437	138	290		0		1	0	0	0	1	0.475862	3.16667	3.16667		adult	w	Mai	5	ja	2	kein				Zange	1	Bein	10		3			1	3			1
321		79.1	5		1	0	3	2	1	Ir234	ricinus	550	135	426		0		1	0	0	0	1	0.316901	4.07407	4.07407		adult	w	Mai	5	ja	2	kein				Zange	1	Bauch	6		3			1	3			1
331		83.1	2		1	0	3	2	2	Ir017	ricinus	283	103	186	0	0		0	0	0	0	0	0.553763	2.74757	2.74757	29	adult	w	April	4	ja	2	Tic clip		seit Feb		Zange	1	Kopf	1		3			1	3			1
333		83.1	4		1	0	3	2	2	Ir086	ricinus	598	121	482	0	0		1	1	0	0	1	0.251037	4.94215	4.94215		adult	w	Mai	5	ja	2	Tic clip		seit Feb		Zange	1	Oberschenkel	10		3			1	3			1
334		83.1	5		1	0	3	2	2	Ir236	ricinus	400	124	281		0		0	0	0	0	0	0.441281	3.22581	3.22581		adult	w	Mai	5	ja	2	Tic clip		seit Feb		Zange	1	Achsel	4		3			1	3			1
335		83.1	6		1	0	3	2	2	Ir237	ricinus	384	132	245		0		0	0	0	0	0	0.538776	2.90909	2.90909		adult	w	Juni	6	ja	2	Tic clip		seit Feb		Zange	1	Innenschenkel	10		3			1	3			1
338	1	84.2	1		1	0	4	1	1	Ir240	ricinus	597	93.6	571		2	3	1	0	0	0	1	0.163923	6.37821	6.37821		adult	w	Mai	5	ja	2	Advantix	1	2009	1	allein	7		13		3			1	3			1
339	1	84.3	1		1	0	4	2	1	Ir241	ricinus	654	93.1	625		0		1	0	4	0	1	0.14896	7.0247	7.0247		adult	w	April	4	ja	2	Advantix	1	2009	1	Hand	5	Hals	2		3			1	3			1
340		84.3	2		1	0	4	2	1	Ir242	ricinus	747	96.8	747		0		1	0	0	0	1	0.129585	7.71694	7.71694		adult	w	April	4	ja	2	Advantix	1	2009	1	allein	7		13		3			1	3			1
342		94.1	2		1	1		2	2	Ir243	ricinus	459	161	300		0		1	0	0	0	1	0.536667	2.85093	2.85093		adult	w	März	3	ja	2	Advantix	1	2009	1	Pinzette	4	Brust	5		1	1			3			1
345		94.1	5		1	1		2	2	Ir245	ricinus	629	134	494		0		1	0	0	0	1	0.271255	4.69403	4.69403		adult	w	Juni	6	ja	2	Advantix	1	34 Tagen	1	Pinzette	4	Kopf	1		1	1			3			1
346		94.1	6		1	1		2	2	Ir246	ricinus	324	141	181		0		1	0	0	0	1	0.779006	2.29787	2.29787		adult	w	Juni	6	ja	2	Advantix	1	März	1	Pinzette	4	Achsel	4		1	1			3			1
347		94.1	7		1	1		2	2	Ir247	ricinus	736	106	688		0		0	0	0	0	0	0.15407	6.9434	6.9434		adult	w	Juli	7	ja	2	Advantix	1	März	1	allein	7		13		1	1			3			1
348		94.1	8		1	1		2	2	Ir248	ricinus	461	125	317		0		0	0	0	0	0	0.394322	3.688	3.688		adult	w	August	8	ja	2	Advantix	1	März	1	Pinzette	4	unter Auge	1		1	1			3			1
349		94.1	9		1	1		2	2	Ir249	ricinus	674	77.1	674		0		0	0	0	0	0	0.114392	8.74189	8.74189		adult	w	August	8	ja	2	Advantix	1	März	1	Pinzette	4	Hals	2		2		1		3			1
350		94.1	10		1	1		2	2	Ir250	ricinus	437	121	308		0		0	0	0	0	0	0.392857	3.61157	3.61157		adult	w	August	8	ja	2	Advantix	1	März	1	Pinzette	4	Hals	2		1	1			3			1
357		96.1	3		1	0	2	1	1	Ir797	ricinus	481	116	391		2	2	1	3	1	0	1	0.296675	4.14655	4.14655	93	adult	w	April	4	ja	2	Frontline	4	2009	1	Hand	5	Innenschenkel	10		1	1			3			1
361		96.1	8		1	0	2	1	1	Ir251	ricinus	450	133	332		0		0	0	0	0	0	0.400602	3.38346	3.38346		adult	w	Mai	5	ja	2	Frontline	4			Zange	1	Hals	2		3			1	2		1
364	1	97.1	1		1	0	4	1	3	Ir254	ricinus	505	115	398		0		0		0	0	0	0.288945	4.3913	4.3913		adult	w	Mai	5	ja	2	Catan Dogs		seit Winter 2009		Pinzette	4	Schnauze	1		3			1	2		1
365		97.1	2		1	0	4	1	3	Ir255	ricinus	627	102	571		0		0	0	0	0	0	0.178634	6.14706	6.14706		adult	w	Mai	5	ja	2	Catan Dogs		seit Winter 2009		Pinzette	4	Thoraxwand	5		2		1		3			1
366		97.1	3		1	0	4	1	3	Ir256	ricinus	394	97.5	300		0		1	0	0	0	1	0.325	4.04103	4.04103		adult	w	Mai	5	ja	2	Catan Dogs		seit Winter 2009		Pinzette	4	Oberschenkel	10		3			1	3			1
367		97.1	4		1	0	4	1	3	Ir257	ricinus	391	153	287		0		1	0	0	0	1	0.533101	2.55556	2.55556		adult	w	Juni	6	ja	2	Catan Dogs		seit Winter 2009		Pinzette	4	Brust	5		1	1			3			1
370		98.1	4		1	0	2	1	2	Ir258	ricinus	370	146	224		0		1	0	2	0	1	0.651786	2.53425	2.53425		adult	w	Juni	6	nein	1	Scalibor	9	seit April	2	Zange	1	Bauch	6		3			1	2		1
372	1	99.1	2		1	1		2	2	Ir259	ricinus	693	140	547		0		1		0	0	1	0.255941	4.95	4.95		adult	w	Juni	6	ja	2	Frontline	4	vor ca 24-35 Tagen		Hand	5	Oberschenkel	10		3			1	2		1
377		104.1	4		1	0	1	1	2	Ir261	ricinus	526	72.2	526		0		1	3	0	0	1	0.137262	7.28532	7.28532		adult	w	Juni	6	ja	2	Advantix	1	vor 75 Tagen	1	allein	7	Boden	12		3			1	2		1
411		119.1	3		2	0	4	1	2	Ir262	ricinus					0		1	0	0	0	1	#DIV/0!	#DIV/0!			adult	w	Juni	6	ja	2	Exspot	2	März	1	Karte	2	Bauch	6		1	1			3			1
412		119.1	4		0	0	4	1	2	Ir263	ricinus	701	140	577		0		1	0	0	0	1	0.242634	5.00714	5.00714		adult	w	Juni	6	ja	2	Exspot	2	März	1	Karte	2	Bauch	6		3			1	2		1
417		120.1	5		1	1		1	1	Ir264	ricinus	455	134	319		0		1	0	0	0	1	0.420063	3.39552	3.39552		adult	w	Mai	5	ja	2	unbekannt		2009		Hand	5	Hals	2		3			1	2		1
420		120.1	8		1	1		1	1	Ir265	ricinus					0		0	0	3	0	1	#DIV/0!	#DIV/0!			adult	w	Juni	6	ja	2	unbekannt		vor 15 Tagen		Karte	2	Innenarm	10		2		1		2		1
421	1	121.1	1		1	0	4	1	2	Ir266	ricinus	663	120	565		2	2	0	0	0	0	1	0.212389	5.525	5.525		adult	w	Juni	6	ja	2	unbekannt		2009		Zange	1	Nacken	2		1	1			3			1
422		121.1	2		1	0	4	1	2	Ir267	ricinus	597	153	449		0		1	0	4	0	1	0.340757	3.90196	3.90196		adult	w	August	8	ja	2	unbekannt		2009		Zange	1	Kopf	1		3			1	3			1
424		122.1	6		0	0	2	1	1	Ir088	ricinus	547	134	420	1	0		0	0	0	0	0	0.319048	4.08209	4.08209		adult	w	Mai	5	ja	2	Frontline	4	2009	1	Zange	1	Schulter	3		3			1	3			1
425	1	123.1	1		1	0	2	2	1	Ir268	ricinus	607	179	435		0		1	0	0	0	1	0.411494	3.39106	3.39106		adult	w	Mai	5	ja	2	kein				Pinzette	4	Kopf	1		1	1			3			1
428		124.1	3		1	0	2	1	1	Ir271	ricinus	653	111	597		0		0	0	0	0	0	0.18593	5.88288	5.88288		adult	w	Juni	6	ja	2	Frontline	4	vor 18 Tagen	2	Zange	1	Schnauze	1		1	1			3			1
433		129.1	3		1	0	3	1	3	Ir272	ricinus	439	177	263		0		1	0	0	0	1	0.673004	2.48023	2.48023		adult	w	Mai	5	ja	2	Frontline	4	vor 22 Tagen	2	Zange	1	Brust	5		1	1			3			1
437		129.1	7		1	0	3	1	3	Ir275	ricinus	402	155	238		0		1	0	0	0	1	0.651261	2.59355	2.59355		adult	w	August	8	ja	2	Frontline	4	vor 42 Tagen	1	Zange	1	Achsel	4		1	1			3			1
451	1	133.1	1		1	0	1	2	3	Ir089	ricinus	495	143	335		0		1	1	3	0	1	0.426866	3.46154	3.46154		adult	w	Mai	5	ja	2	kein				Pinzette	4	Ohr	1		2		1		3			1
454		134.1	2		1	1	3	1	1	Ir283	ricinus	340	155	169		0		1	0	0	0	1	0.91716	2.19355	2.19355		adult	w	Juni	6	ja	2	Knoblauch				Zange	1	Kopf	1		1	1			3			1
456	1	135.1	1		1	0	3	2	3	Ir285	ricinus	451	123	320		0		1	0	0	0	1	0.384375	3.66667	3.66667		adult	w	März	3	ja	2	Frontline	4	2009	1	Zange	1	Ohr	1		3			1	2		1
459		135.1	4		1	0	3	2	3	Ir287	ricinus	758	86.1	758		0		1	0	0	0	1	0.113588	8.80372	8.80372		adult	w	Juli	7	ja	2	Frontline	4	2009	1	Hand	5	Rücken	7		3			1	3			1
464		139.1	4		1	0	4	1	1	Ir288	ricinus	685	160	535		0		1	0	0	0	1	0.299065	4.28125	4.28125		adult	w	April	4	ja	2	kein				Pinzette	4	Rücken	7		1	1			3			1
473		140.1	2		1	0	3	1	2	Ir021	ricinus	593	76.9	556	0	0		0	0	4	0	1	0.138309	7.71131	7.71131	44	adult	w	April	4	ja	2	Advantix	1	vor 1 Tag	2	Hand	5	Pfote	10		2		1		3			1
477		141.1	2		1	0	4	2	2	Ir091	ricinus	454	146	297		0		1	1	0	0	1	0.491582	3.10959	3.10959		adult	w	April	4	ja	2	Frontline	4	vor 3 Tagen	2	Zange	1	Ohr	1		1	1			2		1
481		141.1	6		2	0	4	2	2	Ir289	ricinus	714	87.7	714		0		1	0	0	0	1	0.122829	8.14139	8.14139		adult	w	Mai	5	nein	1	Frontline	4	vor 38 Tagen	1	Pinzette	4	Pfote	10		2		1		3			1
482		141.1	7		1	0	4	2	2	Ir290	ricinus	506	143	365		0		0	0	0	0	0	0.391781	3.53846	3.53846		adult	w	Juni	6	ja	2	Frontline	4	vor 48 Tagen	1	Haken	3	Schnauze	1		1	1			3			1
484		141.1	9		0	0	4	2	2	Ir291	ricinus	696	133	570		0		0	0	0	0	0	0.233333	5.23308	5.23308		adult	w	Mai	5	ja	2	Frontline	4	vor 38 Tagen	1	Haken	3	Schnauze	1		1	1			3			1
485		141.1	10		1	0	4	2	2	Ir292	ricinus	568	137	424		0		0	0	0	0	0	0.323113	4.14599	4.14599		adult	w	Mai	5	ja	2	Frontline	4	vor 42 Tagen	1	Haken	3	Rücken	7		3			1	3			1
486	1	142.1	1		1	0	2	2	3	Ir293	ricinus	672	118	567		0		0	0	4	0	1	0.208113	5.69492	5.69492		adult	w	April	4	ja	2	kein				Hand	5	Kopf	1		3			1	3			1
487		142.1	2		1	0	2	2	3	Ir294	ricinus	491	122	363		0		1	0	5	0	1	0.336088	4.02459	4.02459		adult	w	April	4	ja	2	kein				Hand	5	Kopf	1		3			1	2		1
488		142.1	3		1	0	2	2	3	Ir295	ricinus	705	126	606		0		1	3	0	0	1	0.207921	5.59524	5.59524		adult	w	Mai	5	ja	2	kein				Hand	5	Hals	2		1	1			3			1
489		142.1	5		1	0	2	2	3	Ir296	ricinus	574	151	438		1	2	1	0	0	0	1	0.344749	3.80132	3.80132		adult	w	Mai	5	ja	2	kein				Hand	5	Hals	2		3			1	3			1
490	1	147.1	1		1	0	1	2	2	Ir297	ricinus	304	140	148		0		1	0	0	0	1	0.945946	2.17143	2.17143		adult	w	Juni	6	ja	2	Frontline	4	vor 34 Tagen	1	Zange	1	Kopf	1		3			1	3			1
492	1	148.1	1		1	1		1	1	Ir022	ricinus	471	115	366	0	0		0	0	0	0	0	0.314208	4.09565	4.09565	47	adult	w	April	4	ja	2	unbekannt		2009	1	Hand	5	Nacken	2		3			1	3			1
503		152.1	11		1	0	3	1	3	Ir301	ricinus	301	171	135		0		0	0	1	0	1	1.26667	1.76023	1.76023		adult	w	Mai	5	nein	1	Frontline	4	vor 26 Tagen	2	Zange	1	Kopf	1		3			1	3			1
514		152.1	22		1	0	3	1	3	Ir311	ricinus	481	171	274		0		0	0	0	0	0	0.624088	2.81287	2.81287		adult	w	August	8	ja	2	Frontline	4	vor 28 Tagen	2	Zange	1	Kopf	1		1	1			3			1
518	1	157.1	4		3	0	3	2	1	Ir312	ricinus	553	96	475		0		0	0	0	0	0	0.202105	5.76042	4.64238	111	adult	w	Mai	5	ja	2	kein				Hand	5	Hals	2		1	1			3			1
527		158.1	9		1	0	2	2	1	Ir313	ricinus	701	151	567		0		1	3	0	0	1	0.266314	4.64238	4.64238		adult	w	Juni	6	ja	2	Exspot	2	vor 25 Tagen	2	Hand	5	Schnauze	1		1	1			3			1
543	1	169.1	1		1	1		2	2	Ir316	ricinus	612	88.8	551		0		0	0	4	0	1	0.161162	6.89189	6.89189		adult	w	August	8	ja	2	Fletic	3	Juni	1	Pinzette	4	Ellbogen	10		1	1			3			1
547	1	174.1	1		1	0	1	1	2	Ir317	ricinus	254	132	108		2	3	1	0	0	0	1	1.22222	1.92424	1.92424		adult	w	Mai	5	ja	2	unbekannt				Zange	1	Vorderbein	10		1	1			3			1
551		174.1	5		1	0	1	1	2	Ir318	ricinus	339	114	234		0		0	0	0	0	0	0.487179	2.97368	2.97368		adult	w	Mai	5	ja	2	unbekannt				Zange	1	Rücken	7		2		1		3			1
554		176.1	3		0	0	3	1	3	Ir319	ricinus	388	144	232		0		1	0	0	0	1	0.62069	2.69444	2.69444		adult	w	Mai	5	ja	2	Exspot	2	vor 27 Tagen	2	Hand	5	Thoraxwand	5		3			1	2		1
558		178.1	2		1	0	2	1	1	Ir321	ricinus	741	173	607		0		1	1	3	0	1	0.285008	4.28324	4.28324		adult	w	Mai	5	ja	2	unbekannt		2009	1	Hand	5	Schnauze	1		3			1	3			1
561	1	182.1	1		1	0	2	1	3	Ir322	ricinus	692	130	606		0		1	1	0	0	1	0.214521	5.32308	5.32308		adult	w	Mai	5	ja	2	Advantix	1	Feb	1	Zange	1	Leiste	6		3			1	2		1
562		182.1	2		2	0	2	1	3	Ir323	ricinus	570	134	495		0		0	0	0	0	0	0.270707	4.25373	4.25373		adult	w	Mai	5	ja	2	Advantix	1	Feb	1	Zange	1	Ellbogen	10		1	1			3			1
563		182.1	3		0	0	2	1	3	Ir324	ricinus	518	127	400		0		0	0	0	0	0	0.3175	4.07874	4.07874		adult	w	Mai	5	ja	2	Advantix	1	Feb	1	Zange	1	Pfote	10		1	1			2		1
567		183.1	2		0	0	2	2	1	Ir326	ricinus	577	141	440		0		0	0	0	0	0	0.320455	4.0922	4.0922		adult	w	Mai	5	ja	2	kein				Hand	5	Hals	2		1	1			3			1
570		183.1	5		0	0	2	2	1	Ir329	ricinus	501	97.8	422		0		1	0	0	0	1	0.231754	5.1227	5.1227		adult	w	Mai	5	ja	2	kein				Hand	5	Brust	5		1	1			3			1
571	1	183.2	1		2	0	2	1	1	Ir330	ricinus	747	97.5	666		0		1	0	1	0	1	0.146396	7.66154	7.66154		adult	w	Juni	6	ja	2	kein				Hand	5	Kopf	1		3			1	3			1
572		183.2	2		1	0	2	1	1	Ir331	ricinus	365	99.2	251		0		0	0	0	0	0	0.395219	3.67944	3.67944		adult	w	Mai	5	ja	2	kein				Hand	5	Lefze	1		3			1	3			1
574		183.2	4		1	0	2	1	1	Ir332	ricinus	547	110	451		0		1	0	0	0	1	0.243902	4.97273	4.97273		adult	w	Juni	6	ja	2	kein				Hand	5	Ohr	1		3			1	3			1
575		183.2	5		0	0	2	1	1	Ir333	ricinus	418	120	311		0		0	0	0	0	0	0.385852	3.48333	3.48333		adult	w	Juni	6	ja	2	kein				Hand	5	Rücken	7		3			1	3			1
579	1	192.1	4		1	1		1	1	Ir334	ricinus	238	122	103		0		0	0	0	0	0	1.18447	1.95082	1.95082		adult	w	Oktober	10	ja	2	Exspot	2	August	1	Haken	3	Ohr	1		1	1			2		1
581		196.1	2		1	0	3	1	1	Ir335	ricinus	565	120	452		0		1	0	0	0	1	0.265487	4.70833	4.70833		adult	w	September	9	ja	2	kein				Zange	1	Oberschenkel	10		3			1	3			1
582		196.1	3		1	0	3	1	1	Ir336	ricinus	573	117	478		0		1	0	0	0	1	0.24477	4.89744	4.89744		adult	w	November	11	ja	2	kein				Zange	1	Ohr	1		2		1		3			1
583	1	197.1	1		1	1	3	1	1	Ir337	ricinus	494	160	334		0		1	0	0	0	1	0.479042	3.0875	3.0875		adult	w	Juni	6			Scalibor	9	seit April	2				13		2		1		3			1
585		199.1	2		1	1	3	1	1	Ir338	ricinus	398	129	287		0		1	0	0	0	1	0.449477	3.08527	3.08527		adult	w	Mai	5	ja	2	Pro Meris	8	vor ca 1,5 Monaten	1	Hand	5	Brust	5		1	1			2		1
586		199.1	3		1	1	3	1	1	Ir339	ricinus	305	130	161		0		0	0	0	0	0	0.807453	2.34615	2.34615		adult	w	Mai	5	ja	2	Pro Meris	8	vor ca 1,5 Monaten	1	Haken	3	Kopf	1		1	1			3			1
587		199.1	4		1	1	3	1	1	Ir340	ricinus	332	133	185		2	3	1	0	0	0	1	0.718919	2.49624	2.49624		adult	w	April	4	nein	1	Pro Meris	8	vor ca 1 Monat		Hand	5	Rücken	7		1	1			3			1
588		199.1	5		1	1	3	1	1	Ir341	ricinus	686	91.1	686		0		0	0	0	0	0	0.132799	7.53019	7.53019		adult	w	Mai	5	ja	2	Pro Meris	8	vor ca 2 Monaten	1	Haken	3	Schulter	3		2		1		3			1
589	1	200.1	1		1	1		2	2	Ir342	ricinus	307	139	140		0		1	0	0	0	1	0.992857	2.20863	2.20863		adult	w	Mai	5	ja	2	Frontline	4	vor 9 Tagen	2	Zange	1	Brust	5		1	1			3			1
590		200.1	2		1	1		2	2	Ir343	ricinus	387	149	219		0		0	0	0	0	0	0.680365	2.59732	2.59732		adult	w	Mai	5	nein	1	Frontline	4	vor 10 Tagen	2	Hand	5	Hals	2		1	1			3			1
594	1	203.1	1		1	1		2	3	Ir346	ricinus	520	136	401		0		1	0	0	0	1	0.339152	3.82353	3.82353		adult	w	Mai	5	ja	2	Advantix	1	2009	1	Zange	1	Vorderbein	10		2		1		3			1
595		203.1	2		2	1		2	3	Ir347	ricinus	517	144	374		0		0	0	0	0	0	0.385027	3.59028	3.59028		adult	w	August	8	ja	2	Advantix	1	Mai	1	Zange	1	Schulter	3		1	1			3			1
596		203.1	3		0	1		2	3	Ir348	ricinus	552	120	409		0		1	3	0	0	1	0.293399	4.6	4.6		adult	w	August	8	ja	2	Advantix	1	Mai	1	Zange	1	Schulter	3		2		1		3			1
597		203.1	4		1	1		2	3	Ir349	ricinus	315	139	160		0		1	0	0	0	1	0.86875	2.26619	2.26619		adult	w	August	8	ja	2	Advantix	1	Mai	1	Zange	1	Schulter	3		1	1			3			1
599		203.1	6		1	1		2	3	Ir350	ricinus	388	144	244		0		1	0	3	0	1	0.590164	2.69444	2.69444		adult	w	September	9	ja	2	Advantix	1	vor 10 Tagen	2	Zange	1	Hinterbein innen	10		1	1			3			1
601		203.1	8		1	1		2	3	Ir351	ricinus	501	134	374		2	2	1	0	0	0	1	0.358289	3.73881	3.73881		adult	w	November	11	ja	2	Advantix	1	Mai	1	Zange	1	Innenschenkel	10		1	1			3			1
604		206.1	2		1	1		1	1	Ir352	ricinus	328	133	187		0		0	0	0	0	0	0.71123	2.46617	2.46617		adult	w	August	8	ja	2	Exspot	2	vor 86 Tagen	1	Zange	1	Schulter	3		3			1	2		1
605		206.1	3		1	1		1	1	Ir353	ricinus	280	129	136		0		1	1	0	0	1	0.948529	2.17054	2.17054		adult	w	Mai	5	ja	2	Exspot	2	vor 30 Tagen	2	Zange	1	Brust	5
612	1	211.1	1		1	0	3	2	3	Ir356	ricinus	323	174	136		1	3	1	3	0	0	1	1.27941	1.85632	1.85632		adult	w	Mai	5	ja	2	Scalibor	9	seit Apr 2009	1	Zange	1	Pfote	10		2		1		3			1
613		211.1	2		1	0	3	2	3	Ir357	ricinus	429	155	276		0		0	0	0	0	0	0.561594	2.76774	2.76774		adult	w	Mai	5	ja	2	Scalibor	9	seit 1 Tag	1	Zange	1	Brust	5
614		211.1	3		2	0	3	2	3	Ir358	ricinus					0		0	0	0	0	0	#DIV/0!	#DIV/0!			adult	w	Mai	5	ja	2	Scalibor	9	seit 3 Tagen	1	Zange	1	Pfote	10		3			1	2		1
617		211.1	6		1	0	3	2	3	Ir360	ricinus					0		0	0	0	0	0	#DIV/0!	#DIV/0!			adult	w	Mai	5	ja	2	Scalibor	9	seit 6 Tagen	1	Zange	1	Kopf	1		1	1			2		1
620		211.1	9		3	0	3	2	3	Ir361	ricinus					2	3	1	0	0	1	1	#DIV/0!	#DIV/0!			adult	w	Mai	5	ja	2	Scalibor	9	seit 13 Tagen	2	Zange	1	Anus	8		1	1			3			1
622		211.1	12		1	0	3	2	3	Ir362	ricinus	503	110	400		0		1	0	0	0	1	0.275	4.57273	4.57273		adult	w	Mai	5	ja	2	Scalibor	9	seit 14 Tagen	2	Zange	1	Gesäuge hinten	6		1	1			3			1
626		211.1	16		1	0	3	2	3	Ir365	ricinus	570	62.1	570		0		1	0	0	0	1	0.108947	9.17874	9.17874		adult	w	Juni	6	ja	2	Scalibor	9	seit 24 Tagen	2	allein	7	Boden	12		1	1			3			1
627		211.1	17		1	0	3	2	3	Ir366	ricinus	657	118	559		0		0	0	0	0	0	0.211091	5.5678	5.5678		adult	w	Juli	7	ja	2	Scalibor	9	seit Mai	2	Zange	1	Brust	5		2		1		3			1
628		211.1	18		1	0	3	2	3	Ir367	ricinus	758	94.4	741		0		0	0	1	0	1	0.127395	8.02966	8.02966		adult	w	Juli	7	ja	2	Scalibor	9	seit Mai	2	allein	7		13		1	1			3			1
647	1	212.1	1		1	0	2	2	2	Ir368	ricinus	510	88.8	426		0		1	0	0	2	1	0.208451	5.74324	5.74324		adult	w	Mai	5	ja	2	Advantix	1	vor 26 Tagen	2	Hand	5	Kinn	1		2		1		3			1
654	1	214.1	1		1	0	3	1	2	Ir369	ricinus	481	109	371		0		1	0	0	0	1	0.293801	4.41284	4.41284		adult	w	Juni	6	ja	2	Exspot	2	vor 13 Tagen	2	Hand	5	Schulter	3		1	1			3			1
655		214.1	2		1	0	3	1	2	Ir370	ricinus	686	106	621		0		0	0	0	0	0	0.170692	6.4717	6.4717		adult	w	Mai	5	ja	2	Exspot	2	vor 7 Tagen	2	Hand	5	Hals	2		1	1			3			1
656		214.1	3		1	0	3	1	2	Ir371	ricinus	645	78	645		0		0	0	0	0	0	0.12093	8.26923	8.26923		adult	w	Mai	5	ja	2	Exspot	2	vor 8 Tagen	2	Hand	5	Flanke	6		1	1			3			1
657		214.1	4		1	0	3	1	2	Ir372	ricinus	624	76.2	609		0		0	0	0	0	0	0.125123	8.18898	8.18898		adult	w	Mai	5	ja	2	Exspot	2	vor 3 Tagen	2	Hand	5	Nacken	2		3			1	3			1
658		214.1	5		1	0	3	1	2	Ir373	ricinus	282	118	146		0		1	3	0	0	1	0.808219	2.38983	2.38983		adult	w	Mai	5	ja	2	Exspot	2	vor 1 Tag	2	Hand	5	Hals	2		2		1		3			1
659		214.1	6		2	0	3	1	2	Ir374	ricinus	501	117	380		0		1	0	0	0	1	0.307895	4.28205	4.28205		adult	w	Juli	7	ja	2	Exspot	2	vor 6 Tagen	2	Hand	5	Brust	5		1	1			3			1
664		214.1	?	BJ-6	1	0	3	1	2	Ir796	ricinus	371	136	217		1	2	1	3	1	0	1	0.626728	2.72794	2.72794	63	adult	w	April	4	ja	2	Exspot	2	vor 3 Tagen	2	Zange	1	Inguinalbereich	6		1	1			3			1
667	1	216.1	3		1	0	3	1	1	Ir375	ricinus	435	119	303		0		1	0	0	0	1	0.392739	3.65546	3.65546		adult	w	Juli	7	ja	2	Exspot	2	vor 2 Monaten	1	Zange	1	Hals	2		1	1			3			1
668		216.1	5		1	0	3	1	1	Ir376	ricinus	560	125	443		0		1	0	0	0	1	0.282167	4.48	4.48		adult	w	August	8	ja	2	Exspot	2	Mai	1	Zange	1	Hals	2		1	1			3			1
673		217.1	3		1	1	3	1	3	Ir378	ricinus	292	104	190		0		0	0	0	0	0	0.547368	2.80769	2.80769		adult	w	September	9	nein	1	Preventic	7	vor 49 Tagen	1	Karte	2	Bauch	6		1	1			2		1
676		218.1	1		0	0	2	2	2	Ir023	ricinus	399	144	267	0	0		0	0	0	0	0	0.539326	2.77083	2.77083	48	adult	w	April	4	ja	2	Advantix	1			Zange	1	Nacken	2		1	1			3			1
678		219.1	?	B 2-2	2	0	3	1	1	Ir380	ricinus	315	141	167		0		0	0	0	0	0	0.844311	2.23404	2.23404		adult	w	April	4	ja	2	kein				Zange	1	Ohr	1		1	1			3			1
679	1	219.1	?	B 2-1	0	0	3	1	1	Ir379	ricinus	819	96.8	789		0		0	0	0	0	0	0.122687	8.46074	8.46074		adult	w	April	4	ja	2	kein				Zange	1	Schulter	3		1	1			3			1
681		220.1	2		1	0	3	2	2	Ir381	ricinus	614	105	526		0		0	0	0	0	0	0.19962	5.84762	5.84762		adult	w	Juni	6	ja	2	Exspot	2	Anfang April	1	Hand	5	Hinterbein	10		1	1			2		1
698		222.1	8		1	0	2	2	1	Ir391	ricinus	698	112	612		0		0	0	0	0	0	0.183007	6.23214	6.23214		adult	w	März	15	ja	2	Frontline	4	40422	1	Zange	1	unterm Ohr	1		1	1			3			1
713	1	231.1	1		1	0	2	1	1	Ir392	ricinus	493	122	365		0		0	0	0	0	0	0.334247	4.04098	4.04098		adult	w	Mai	5	ja	2	kein				Zange	1	Anus	8		1	1			3			1
719		235.1	2		1	0	3	2	2	Ir395	ricinus	443	109	331		0		0	0	0	0	0	0.329305	4.06422	4.06422		adult	w	Mai	5	ja	2	Exspot	2	April		Zange	1	Stirn	1		1	1			3			1
720		235.1	3		1	0	3	2	2	Ir396	ricinus	434	120	319		0		1	0	2	0	1	0.376176	3.61667	3.61667		adult	w	Juni	6	ja	2	Exspot	2	vor 1 Tag	2	Hand	5	Brust	5		1	1			3			1
721		235.1	4		1	0	3	2	2	Ir397	ricinus	444	112	337		0		1	0	0	0	1	0.332344	3.96429	3.96429		adult	w	Juni	6	ja	2	Exspot	2	vor 1 Tag	2	Zange	1	Auge	1		1	1			3			1
722		235.1	5		1	0	3	2	2	Ir398	ricinus	751	88.8	751		0		1	3	0	0	1	0.118242	8.45721	8.45721		adult	w	Mai	5	ja	2	Exspot	2	April		Hand	5	Hals	2		1	1			3			1
723		235.1	6		1	0	3	2	2	Ir399	ricinus	240	104	117		0		1	0	0	0	1	0.888889	2.30769	2.30769		adult	w	Juni	6	ja	2	Exspot	2	April	1	Zange	1	Stirn	1		1	1			2		1
724		235.1	7		1	0	3	2	2	Ir400	ricinus	369	154	188		0		0	0	3	0	1	0.819149	2.3961	2.3961		adult	w	Juli	7	nein	1	Exspot	2	April	1	Zange	1	Stirn	1		1	1			3			1
725		235.1	8		1	0	3	2	2	Ir401	ricinus	773	116	634		0		1	0	0	0	1	0.182965	6.66379	6.66379		adult	w	Juni	6	ja	2	Exspot	2	vor 17 Tagen	2	Zange	1	Hals	2		2		1		3			1
726		235.1	9		1	0	3	2	2	Ir402	ricinus	647	84.9	647		0		1	0	0	0	1	0.131221	7.62073	7.62073		adult	w	Juli	7	ja	2	Exspot	2	vor 44 Tagen	1	allein	7		13		1	1			3			1
727		235.1	10		1	0	3	2	2	Ir403	ricinus	647	114	541		0		0	0	0	0	0	0.210721	5.67544	5.67544		adult	w	Juli	7	ja	2	Exspot	2	vor 53 Tagen	1	Zange	1	Hals	2		1	1			3			1
728		235.1	11		1	0	3	2	2	Ir404	ricinus	446	128	325		0		1	0	0	0	1	0.393846	3.48438	3.48438		adult	w	August	8	nein	1	Exspot	2	vor 79 Tagen	1	Zange	1	Hals	2		1	1			3			1
730		235.1	13		1	0	3	2	2	Ir406	ricinus	723	84.5	697		0		1	0	4	0	1	0.121234	8.55621	8.55621		adult	w	Oktober	10	ja	2	Exspot	2	vor 4 Monaten	1	allein	7		13		1	1			3			1
738		237.1	6		1	1		2	2	Ir412	ricinus	692	160	522		0		1	0	3	0	1	0.306513	4.325	4.325		adult	w	Mai	5			Frontline,Preventic		2009					13		1	1			2		1
739		237.1	?	BF 19-1	2	1		2	2	Ir073	ricinus	537	178	358	0	0		0	0	0	0	0	0.497207	3.01685	3.01685		adult	w	April	4	nein	1	Frontline,Preventic		heute		Hand	5	Kopf	1		2		1		3			1
741	1	238.1	?	BF 20	1	1	2	1	1	Ir074	ricinus	366	167	198	0	0		0	0	0	0	0	0.843434	2.19162	2.19162		adult	w	April	4	ja	2	kein				Zange	1	Schulter	3		3			1	2		1
742		239.1	?	BF 12-2	2	1	2	1	1	Ir072	ricinus	510	169	327	0	0		1	0	0	1	1	0.51682	3.01775	3.01775		adult	w	Mai	5	ja	2	Advantix	1			Zange	1	Ohr	1		3			1	2		1
747		240.1	?	BF 6-22	0	0	2	1	2	Ir071	ricinus	562	167	374	0	0		0	0	4	0	1	0.446524	3.36527	3.36527		adult	w	April	4	ja	2	k.A.		2009		Hand	5	Genick	1		1	1			2		1
757		240.1	?	BF 6-12	0	0	2	1	2	Ir062	ricinus	589	143	447	1	0		1	3	3	0	1	0.319911	4.11888	4.11888		adult	w	April	4	ja	2	k.A.		2009		Zange	1	Hals	2		1	1			3			1
760		240.1	?	BF 6-15	0	0	2	1	2	Ir065	ricinus	290	153	128		0		1	3	0	0	1	1.19531	1.89542	1.89542		adult	w	April	4	ja	2	k.A.		2009		Zange	1	Hals	2		3			1	2		1
761		240.1	?	BF 6-16	0	0	2	1	2	Ir066	ricinus	552	163	389	1	0		0	0	0	0	0	0.419023	3.3865	3.3865		adult	w	April	4	ja	2	k.A.		2009		Zange	1	Hals	2		3			1	3			1
766	1	241.1	1		1	0	2	1	2	Ir413	ricinus	741	91.2	710		0		1	0	0	0	1	0.128451	8.125	8.125		adult	w	August	8	ja	2	Exspot	2	vor 19 Tagen	2	Pinzette	4	Schnauze	1		1	1			3			1
775		241.1	?	SB 5	1	0	2	1	2	Ir080	ricinus	567	122	440		0		1	3	0	0	1	0.277273	4.64754	4.64754		adult	w	Mai	5	ja	2	Exspot	2	vor 15 Tagen	2	Haken	3	Pfote	10		1	1			3			1
784		243.1	4		1	0	3	1	2	Ir419	ricinus					0		1	0	0	0	1	#DIV/0!	#DIV/0!			adult	w	Juni	6	ja	2	Frontline	4	vor 12 Tagen	2	Hand	5	Hals	2		1	1			3			1
794	1	244.1	?	SB 1	1	1		1	2	Ir079	ricinus	557	124	452		0		1	1	0	0	1	0.274336	4.49194	4.49194		adult	w	April	4	ja	2	Exspot	2			Karte	2	Kinn	1		3			1	3			1
797		247.1	2		1	1		1	3	Ir423	ricinus	648	162	487		1	3	1	0	0	0	1	0.332649	4	4		adult	w	Juni	6	ja	2	Chip Halsband		vor 25 Tagen		Haken	3	Hals	2		3			1	2		1
798		247.1	3		1	1		1	3	Ir424	ricinus	416	157	244		0		0	0	0	0	0	0.643443	2.64968	2.64968		adult	w	Juni	6	ja	2	Chip Halsband		vor 20 Tagen		Haken	3	Hals	2		3			1	3			1
800		247.1	?	S 14.2	1	1		1	3	Ir078	ricinus	572	135	438		0		1	0	0	0	1	0.308219	4.23704	4.23704		adult	w	Mai	5	ja	2	Chip Halsband		seit 2009		Haken	3	Hals	2		3			1	3			1
801	1	248.1	1		1	0	3	1	3	Ir425	ricinus	512	132	353		0		1	3	0	0	1	0.373938	3.87879	3.87879		adult	w	Mai	5	ja	2	Frontline	4	2009	1	Hand	5	Brust	5		1	1			3			1
805	1	249.1	?	S11	2	0	1	2	2	Ir076	ricinus	647	126	542	0	0		1	0	0	0	1	0.232472	5.13492	5.13492		adult	w	April	4	ja	2	kein						Ohr	1		3			1	3			1
806	1	250.1	1		1	0	2	2	3	Ir427	ricinus	659	140	508		0		1	0	2	0	1	0.275591	4.70714	4.70714		adult	w	Mai	5	ja	2	kein				Pinzette	4	Brust	5		3			1	3			1
807		250.1	2		1	0	2	2	3	Ir428	ricinus	671	78.8	671		1	3	1	0	0	0	1	0.117437	8.51523	8.51523		adult	w	Juni	6	ja	2	kein				allein	7		13		1	1			2		1
809		250.1	4		2	0	2	2	3	Ir429	ricinus	491	134	357		1	1	1	0	0	0	1	0.37535	3.66418	3.66418		adult	w	August	8	ja	2	kein				Pinzette	4	hinter Ohr	1		3			1	3			1
815		250.1	?	S 13	1	0	2	2	3	Ir077	ricinus	471	147	330	0	0		1	0	0	0	1	0.445455	3.20408	3.20408		adult	w	Mai	5	ja	2	kein				Zange	1	Augenbraue	1		1	1			2		1
816	1	251.1	1		1	0	2	2	1	Ir431	ricinus	702	80.9	640		1	3	1	0	0	0	1	0.126406	8.67738	8.67738		adult	w	Mai	5	ja	2	kein				Zange	1	Pfote	10		1	1			3			1
817		251.1	2		1	0	2	2	1	Ir432	ricinus	552	92.8	478		0		0	0	0	0	0	0.194142	5.94828	5.94828		adult	w	Juni	6	ja	2	kein				Zange	1	Schulter	3		1	1			3			1
818		251.1	3		1	0	2	2	1	Ir433	ricinus	570	109	484		0		0	0	0	0	0	0.225207	5.22936	5.22936		adult	w	September	9	ja	2	kein				Zange	1	Kopf	1		1	1			3			1
820	1	254.1	1		1	0	3	2	1	Ir434	ricinus					0		0	0	0	0	0	#DIV/0!	#DIV/0!			adult	w	Mai	5	ja	2	unbekannt		vor 24 Tagen		Zange	1	Auge	1		3			1	2		1
822	1	255.1	1		2	0	4	2	3	Ir436	ricinus	424	53.6	424		1	3	1	3	0	0	1	0.126415	7.91045	7.91045		adult	w	Juni	6	ja	2	kein							13		1	1			3			1
823		255.1	2		1	0	4	2	3	Ir437	ricinus	281	109	158		1	3	1	0	5	0	1	0.689873	2.57798	2.57798		adult	w	Juni	6	ja	2	kein				Zange	1	Kopf	1		3			1	2		1
824		255.1	3		0	0	4	2	3	Ir438	ricinus	533	88.3	521		1	3	1	0	0	0	1	0.169482	6.03624	6.03624		adult	w	Juni	6	ja	2	kein				allein	7		13		3			1	3			1
825		255.1	4		1	0	4	2	3	Ir439	ricinus	409	92.2	334		1	3	1	0	0	0	1	0.276048	4.43601	4.43601		adult	w	Juni	6	ja	2	kein				Zange	1	Kopf	1		1	1			3			1
827	1	257.1	1		1	1		1	2	Ir441	ricinus	641	151	848		0		0	0	0	0	0	0.178066	4.24503	4.24503		adult	w	Juni	6	ja	2	Advantix	1	vor 3 Tagen	2	Hand	5	Hals	2		1	1			3			1
7		1.3	4		1	1		2	2	D036	reticulatus	334	142	186				0			0	0	0.763441	2.35211	2.35211	76	adult	w	April	4	ja	2	Advantix	1	vor 2 Tagen	2	Hand	5	Pfote	10		1	1			3			1
14		3.1	7		1	1		2	1	D064	reticulatus	620	169	476				0			0	0	0.355042	3.66864	3.66864		adult	w	November	11	ja	2	Exspot	2	vor 79 Tagen	1	Hand	5	Hals	2		3			1	3			1
46		10.1	7		1	0	3	1	2	D003	reticulatus	423	92.8	346				1			0	1	0.268208	4.55819	4.55819	11	adult	w	April	4	ja	2	Exspot	2	Nov	1	Hand	5	Hals	2		1	1			2		1
47		10.1	8		1	0	3	1	2	D004	reticulatus	327	117	230				0			0	0	0.508696	2.79487	2.79487	12	adult	w	April	4	nein	1	Exspot	2	Nov	1	Hand	5	Rücken	7		1	1			3			1
49		10.1	10		1	0	3	1	2	D006	reticulatus	275	96.7	182				0			0	0	0.531319	2.84385	2.84385	14	adult	w	April	4	nein	1	Exspot	2	Nov	1	Hand	5	Rücken	7		1	1			3			1
53		10.1	14		3	0	3	1	2	D065	reticulatus	610	122	538				0			0	0	0.226766	5	5		adult	w	September	9	ja	2	Exspot	2	vor 73 Tagen	1	Hand	5	Schnauze	1		1	1			3			1
54		10.1	15		0	0	3	1	2	D066	reticulatus	557	109	464				0			0	0	0.234914	5.11009	5.11009		adult	w	September	9	ja	2	Exspot	2	vor 73 Tagen	1	Hand	5	Schnauze	1		3			1	3			1
66		10.1	27		1	0	3	1	2	D078	reticulatus	438	183	272				0			0	0	0.672794	2.39344	2.39344		adult	w	Oktober	10	nein	1	Exspot	2	vor 22 Tagen	2	Hand	5	Rücken	7		1	1			3			1
75		11.1	12		4	0	3	2	2	D087	reticulatus	404	190	237				0			0	0	0.801688	2.12632	2.12632		adult	w	Oktober	10	nein	1	Advantix	1	Juli	1	Hand	5	Rücken	7		2		1		3			1
79		11.1	17		1	0	3	2	2	D091	reticulatus	678	153	531				0			0	0	0.288136	4.43137	4.43137		adult	w	Oktober	10	ja	2	Advantix	1	Juli	1	Pinzette	4	Kopf	1		3			1	3			1
85		11.1	23		1	0	3	2	2	D097	reticulatus	412	171	259				0			0	0	0.660232	2.40936	2.40936		adult	w	Oktober	10	nein	1	Advantix	1			Hand	5	Hals	2		1	1			3			1
88		11.1	26		2	0	3	2	2	D100	reticulatus	376	160	215				0			0	0	0.744186	2.35	2.35		adult	w	Oktober	10	nein	1	Advantix	1			Hand	5	Innenschenkel	10		3			1	3			1
109		18.1	5		1	0	3	1	1	D103	reticulatus	718	168	586				1			0	1	0.286689	4.27381	4.27381		adult	w	September	9	nein	1	Scalibor	9	Mai	2	Hand	5		13		3			1	2		1
129		23.1	16		1	0	3	1	3	D107	reticulatus	366	170	209				1	2		0	1	0.813397	2.15294	2.15294		adult	w	September	9	nein	1	Scalibor	9	seit 4 Monaten	2	Hand	5	Rücken	7		3			1	2		1
130		23.1	17		3	0	3	1	3	D108	reticulatus	619	167	514				0			0	0	0.324903	3.70659	3.70659		adult	w	September	9	ja	2	Scalibor	9	seit 4 Monaten	2	Haken	3	Schulter	3		1	1			3			1
137		23.1	24		4	0	3	1	3	D115	reticulatus	630	100	580				0			0	0	0.172414	6.3	6.3		adult	w	Oktober	10	ja	2	Scalibor	9	seit 5 Monaten	2	Haken	3	Rücken	7		1	1			3			1
138		23.1	25		0	0	3	1	3	D116	reticulatus	689	99.1	647				0			0	0	0.153168	6.95257	6.95257		adult	w	Oktober	10	ja	2	Scalibor	9	seit 5 Monaten	2	Haken	3	Thoraxwand	5		1	1			3			1
143		23.1	30		1	0	3	1	3	D120	reticulatus	697	122	622				0			0	0	0.196141	5.71311	5.71311		adult	w	Oktober	10			Scalibor	9	seit Mai	2				13		1	1			2		1
150	1	28.3	1		1	0	3	1	1	D037	reticulatus	534	77.1	498				1	2		0	1	0.154819	6.92607	6.92607	85	adult	w	April	4	ja	2	Stronghold		2009	1	Pinzette	4	Nacken	2		1	1			3			1
183		46.1	9		1	0	3	2	3	D123	reticulatus	456	208	271				1			0	1	0.767528	2.19231	2.19231		adult	w	Oktober	10	ja	2	homoöpathisches Halsband		seit April		Hand	5	Gesäß	8		1	1			3			1
184		46.1	10		1	0	3	2	3	D124	reticulatus	448	210	275				1	2		0	1	0.763636	2.13333	2.13333		adult	w	Oktober	10	nein	1	homoöpathisches Halsband		seit April		Hand	5	Schulter	3		1	1			3			1
186		46.1	12		1	0	3	2	3	D125	reticulatus	415	187	245				1			0	1	0.763265	2.21925	2.21925		adult	w	Oktober	10	ja	2	homoöpathisches Halsband		seit April		Hand	5	Schulter	3		2		1		3			1
188		46.1	14		2	0	3	2	3	D127	reticulatus	482	132	369				1			0	1	0.357724	3.65152	3.65152		adult	w	Oktober	10	ja	2	homoöpathisches Halsband		seit April		Haken	3	Thoraxwand	5		1	1			3			1
256		72.1	3		1	0	3	1	2	D138	reticulatus	677	119	584				1			0	1	0.203767	5.68908	5.68908		adult	w	September	9	ja	2	Advantix	1	Mrz	1	Hand	5	Brust	5		1	1			3			1
257		72.1	4		1	0	3	1	2	D010	reticulatus	319	138	186				1	2		0	1	0.741935	2.31159	2.31159	22	adult	w	März	3	nein	1	Advantix	1	vor 21 Tagen	2	Hand	5	Brustwand	5		3			1	2		1
285		77.1	3		3	1		1	2	D011	reticulatus	518	94.4	462				1	2		0	1	0.204329	5.48729	5.48729	24	adult	w	April	4	ja	2	Frontline	4			Zange	1	Hals	2		3			1	3			1
332		83.1	3		1	0	3	2	2	D038	reticulatus	425	162	272				1	2		0	1	0.595588	2.62346	2.62346	90	adult	w	April	4	ja	2	Tic clip		seit Feb		Zange	1	Hals	2		3			1	3			1
355	1	96.1	1		1	0	2	1	1	D039	reticulatus	408	162	254				1			0	1	0.637795	2.51852	2.51852	91	adult	w	März	3	nein	1	Frontline	4	2009	1	Hand	5	Hals	2		3			1	3			1
381		111.1	3		1	0	3	2	1	D014	reticulatus	285	132	157				1			0	1	0.840764	2.15909	2.15909	32	adult	w	März	3	ja	2	unbekannt				Zange	1	Kopf	1		3			1	3			1
383		111.1	5		1	0	3	2	1	D016	reticulatus	482	124	0				1			0	1	#DIV/0!	3.8871	3.8871	34	adult	w	März	3	ja	2	unbekannt				Zange	1	Rücken	7		3			1	3			1
390		112.1	7		1	1		1	1	D058	reticulatus	672	121	579				1			0	1	0.208981	5.55372	5.55372		adult	w	Mai	5	ja	2	Advantix	1	vor 6 Tagen	2	Zange	1	Brust	5		3			1	3			1
401		112.1	22		0	1		1	1	D189	reticulatus	396	175	228				1			0	1	0.767544	2.26286	2.26286		adult	w	Oktober	10	nein	1	Advantix	1	vor 4 Tagen	2	Zange	1	Innenschenkel	10		3			1	2		1
407		117.1	6		1	1		2	2	D190	reticulatus	641	88.3	575				1			0	1	0.153565	7.25934	7.25934		adult	w	November	11	ja	2	Frontline	4	vor 18 Tagen	2	Karte	2	Bachseite	6		3			1	2		1
410		119.1	2		1	0	4	1	2	D050	reticulatus	648	95.9	604				1			0	1	0.158775	6.75704	6.75704	103	adult	w	April	4	ja	2	Exspot	2	vor 28 Tagen	2	Karte	2	Oberschenkel	10		2		1		3			1
413		119.1	5		1	0	4	1	2	D059	reticulatus	743	105	704				1	2		0	1	0.149148	7.07619	7.07619		adult	w	April	4	ja	2	Exspot	2	vor 28 Tagen	2	Karte	2	Brust	5		3			1	3			1
429	1	125.1	1		1	0	4	1	3	D022	reticulatus	487	168	323				0			0	0	0.520124	2.89881	2.89881	41	adult	w	März	3	ja	2	Exspot	2	2009	1	Zange	1	Bein	10		1	1			3			1
468		139.1	8		2	0	4	1	1	D204	reticulatus	633	113	552				1			0	1	0.20471	5.60177	5.60177		adult	w	Oktober	10	ja	2	kein				Pinzette	4	Vorderbein	10		1	1			3			1
469		139.1	9		0	0	4	1	1	D205	reticulatus	580	128	489				0			0	0	0.261759	4.53125	4.53125		adult	w	Oktober	10	ja	2	kein				Hand	5	Schnauze	1		1	1			3			1
474		140.1	3		1	0	3	1	2	D023	reticulatus	658	95.2	611				0			0	0	0.15581	6.91176	6.91176	45	adult	w	April	4	ja	2	Advantix	1	vor 3 Tagen	2	Hand	5	Rücken	7		3			1	3			1
475		140.1	4		1	0	3	1	2	D024	reticulatus	675	91.2	618				0			0	0	0.147573	7.40132	7.40132	46	adult	w	April	4	ja	2	Advantix	1	vor 4 Tagen	2	Hand	5	Brust	5		3			1	3			1
523		158.1	5		1	0	2	2	1	D052	reticulatus	451	191	251				0			0	0	0.760956	2.36126	2.36126	112	adult	w	April	4	nein	1	Exspot	2	vor 13 Tagen	2	Kamm	6	Hals	2		1	1			3			1
524		158.1	6		1	0	2	2	1	D053	reticulatus	603	196	435				1	2		0	1	0.450575	3.07653	3.07653	113	adult	w	April	4	ja	2	Exspot	2	vor 16 Tagen	2	Hand	5	Ohr	1		1	1			3			1
535		158.1	17		1	0	2	2	1	D219	reticulatus	442	188	265				1			0	1	0.709434	2.35106	2.35106		adult	w	November	11	nein	1	Exspot	2	vor 43 Tagen	1	allein	7	Decke	12		1	1			3			1
539	1	160.1	1		1	1		2	2	D222	reticulatus	791	124	720				1			0	1	0.172222	6.37903	6.37903		adult	w	April	4	ja	2	kein				Hand	5	Nacken	2		3			1	2		1
616		211.1	5		3	0	3	2	3	D237	reticulatus	646	104	567				1			0	1	0.183422	6.21154	6.21154		adult	w	Mai	5	ja	2	Scalibor	9	seit Apr 2009	1	Zange	1	Brust	5		3			1	2		1
619		211.1	8		1	0	3	2	3	D239	reticulatus	651	109	602				1			0	1	0.181063	5.97248	5.97248		adult	w	Mai	5	ja	2	Scalibor	9	seit 7 Tagen	2	Zange	1	Thoraxwand	5		3			1	2		1
635		211.1	25		1	0	3	2	3	D246	reticulatus	565	122	475				1			0	1	0.256842	4.63115	4.63115		adult	w	November	11	ja	2	Scalibor	9	seit Mai	1	Zange	1	Oberläppchen	1		3			1	2		1
637		211.1	27		0	0	3	2	3	D248	reticulatus	715	94.4	680				1			0	1	0.138824	7.57415	7.57415		adult	w	November	11	ja	2	Scalibor	9	seit Mai	1	Zange	1	Vorderpfote	10		3			1	3			1
638		211.1	28		2	0	3	2	3	D249	reticulatus	537	91.2	478				1			0	1	0.190795	5.88816	5.88816		adult	w	November	11	ja	2	Scalibor	9	seit Mai	1	Zange	1	Hinterbein	10		1	1			3			1
639		211.1	29		0	0	3	2	3	D250	reticulatus	520	77.8	464				0			0	0	0.167672	6.6838	6.6838		adult	w	November	11	ja	2	Scalibor	9	seit Mai	1	Zange	1	Hinterbein	10		3			1	2		1
644		211.1	34		1	0	3	2	3	D255	reticulatus	669	115	603				0			0	0	0.190713	5.81739	5.81739		adult	w	Februar	14	ja	2	Scalibor	9	seit Mai 10	1	Hand	5	Hinterbein	10		3			1	3			1
648		212.1	2		2	0	2	2	2	D026	reticulatus	645	89.6	603				1	2		0	1	0.14859	7.19866	7.19866	50	adult	w	April	4	ja	2	Advantix	1	2009	1	Zange	1	Brust	5		3			1	3			1
665	1	215.1	?	BJ 4-1	2	0	4	2	3	D027	reticulatus	613	107	557				1	2		0	1	0.192101	5.72897	5.72897	61	adult	w	April	4	ja	2	k.A.		2009		Hand	5	Rücken	7		3			1	3			1
666		215.1	?	BJ-4-2	0	0	4	2	3	D028	reticulatus	450	126	350				1	2		0	1	0.36	3.57143	3.57143	62	adult	w	April	4	ja	2	k.A.		2009		Hand	5	Rücken	7		3			1	2		1
675		217.1	5		1	1	3	1	3	D260	reticulatus	633	129	533				1			0	1	0.242026	4.90698	4.90698		adult	w	April	4	ja	2	Preventic	7	2009	1	Zange	1		13		3			1	2		1
699	1	226.1	1		1	0	1	1	2	D060	reticulatus	579	196	393				0			0	0	0.498728	2.95408	2.95408		adult	w	Mai	5	ja	2	Exspot	2	vor 37 Tagen,heute	1	Zange	1	Bauch	6		3			1	3			1
707		227.1	4		0	0	3	2	1	D268	reticulatus	755	170	655				1			0	1	0.259542	4.44118	4.44118		adult	w	September	9	ja	2	Exspot	2	Anfang August	1	Hand	5	Hals	2		3			1	3			1
731	1	236.1	2		2	0	2	1	2	D061	reticulatus	694	118	629				1			0	1	0.187599	5.88136	5.88136		adult	w	Mai	5	ja	2	Exspot	2	2009	1	Hand	5		13		3			1	3			1
792		243.1	?	SB 2	2	0	3	1	2	D056	reticulatus	341	137	189				0			0	0	0.724868	2.48905	2.48905		adult	w	April	4	ja	2	Frontline	4	2009	1	Zange	1	Brust	5		3			1	3			1
857		266.1	12		0	1		2	2	D300	reticulatus	612	112	531				0			0	0	0.210923	5.46429	5.46429		adult	w	Oktober	10	ja	2	k.A.		Anfang Okt		Hand	5	Zitze	13		3			1	3			1
917		269.1	55		1	1		2	1	D326	reticulatus	370	140	243				0			0	0	0.576132	2.64286	2.64286		adult	w	März	15	ja	2	Frontline	4	Sommer 10	1	Zange	1	Rumpf	13		1	1			3			1
927	1	271.1	1		1	0	3	1	2	D331	reticulatus	692	126	628				1			0	1	0.200637	5.49206	5.49206		adult	w	Juni	6	ja	2	Advantix	1	vor 41 Tagen	1	Hand	5	Vorderbein	10		1	1			3			1
931		271.1	5		0	0	3	1	2	D334	reticulatus	491	119	404				0			0	0	0.294554	4.12605	4.12605		adult	w	September	9	ja	2	Advantix	1	vor 87 Tagen	1	Hand	5	Brust	5		1	1			3			1
944		274.1	3		1	0	4	2	2	D337	reticulatus	533	124	425				1			0	1	0.291765	4.29839	4.29839		adult	w	September	9	ja	2	Exspot	2	vor 4 Monaten	1	Haken	3	Brust	5		3			1	2		1
1041		286.1	8		1	0	3	1	3	D346	reticulatus	439	161	305				1			0	1	0.527869	2.72671	2.72671		adult	w	Oktober	10	ja	2	Advantix	1	Juni	1	Haken	3	Bauch	6		3			1	3			1
1042		286.1	9		1	0	3	1	3	D347	reticulatus	394	120	299				1			0	1	0.401338	3.28333	3.28333		adult	w	Oktober	10	ja	2	Advantix	1	Juni	1	Hand	5	Brust	5		3			1	2		1
1043		286.1	10		1	0	3	1	3	D348	reticulatus	449	131	352				1			0	1	0.372159	3.42748	3.42748		adult	w	November	11	nein	1	Advantix	1	Juni	1	Hand	5	Hals	2		1	1			3			1
1045		286.1	12		1	0	3	1	3	D350	reticulatus	468	137	355				1			0	1	0.385915	3.41606	3.41606		adult	w	November	11	ja	2	Advantix	1	Juni	1	Haken	3	Brust	5		2		1		3			1
1046		286.1	13		2	0	3	1	3	D351	reticulatus	541	129	438				1			0	1	0.294521	4.1938	4.1938		adult	w	November	11	ja	2	Advantix	1	Juni	1	Haken	3	Hals	2		1	1			3			1
1102		292.1	4		2	0	3	2	3	D360	reticulatus	626	107	539				0			0	0	0.198516	5.85047	5.85047		adult	w	August	8	nein	1	Exspot	2	vor 90 Tagen	1	Hand	5	Schulter	3		1	1			3			1
1139		293.1	21		0	0	3	2	3	D393	reticulatus	494	136	384				1			0	1	0.354167	3.63235	3.63235		adult	w	Oktober	10	nein	1	Exspot	2	vor 32 Tagen	1	Hand	5		13		2		1		3			1
1167		295.1	8		4	0	3	2	3	D411	reticulatus	496	126	404				1			0	1	0.311881	3.93651	3.93651		adult	w	Oktober	10	nein	1	Exspot	2	vor 34 Tagen	1	Hand	5		13		3			1	2		1
1168		295.1	9		0	0	3	2	3	D412	reticulatus	561	129	464				1			0	1	0.278017	4.34884	4.34884		adult	w	Oktober	10	nein	1	Exspot	2	vor 34 Tagen	1	Hand	5		13		1	1			3			1
1181		295.1	22		0	0	3	2	3	D425	reticulatus	610	147	498				0			0	0	0.295181	4.14966	4.14966		adult	w	Oktober	10	nein	1	Exspot	2	vor 34 Tagen	1	Hand	5		13		3			1	2		1
1317		333.1	2		1	0	3	1	2	D471	reticulatus	330	117	243				1			0	1	0.481481	2.82051	2.82051		adult	w	September	9	ja	2	Advantix	1	vor ca 3 Monaten	1	Pinzette	4	Außenschenkel	10		1	1			3			1
1318		333.1	3		1	0	3	1	2	D472	reticulatus	601	87.2	542				1			0	1	0.160886	6.8922	6.8922		adult	w	Oktober	10	ja	2	Advantix	1	vor ca 4 Monaten	1	Pinzette	4	Hals	2		3			1	3			1
1324		338.1	?	BF 14-3	0	1		1	1	D477	reticulatus	586	97.6	527				1			0	1	0.185199	6.0041	6.0041		adult	w	Mai	5	ja	2	Advantix	1			Karte	2	Flanke	6		1	1			3			1
1325		338.1	?	BF 14-4	0	1		1	1	D478	reticulatus	545	142	429				1			0	1	0.331002	3.83803	3.83803		adult	w	Mai	5	ja	2	Advantix	1			Karte	2	Oberschenkel	10		3			1	3			1
1368		349.1	16		0	1		2	1	D499	reticulatus	368	101	286				1			0	1	0.353147	3.64356	3.64356		adult	w	Oktober	10	ja	2	Bob Martin Margosa-Extract		Mai		Zange	1	Rücken	7		3			1	3			1
1377		350.1	2		1	1		1	1	D508	reticulatus	570	105	494				1			0	1	0.212551	5.42857	5.42857		adult	w	Oktober	10	ja	2	Scalibor	9	seit April	1	Hand	5	Flanke	6		3			1	2		1
1378		350.1	3		1	1		1	1	D509	reticulatus	659	105	609				1			0	1	0.172414	6.27619	6.27619		adult	w	November	11	ja	2	Scalibor	9	seit April	1	Hand	5	Rute (Ansatz innen)	11		3			1	2		1
1389		359.1	5		1	0	3	1	2	D514	reticulatus	552	107	465				1			0	1	0.230108	5.15888	5.15888		adult	w	September	9	ja	2	Niembaumöl,Biospoton, Tic clip		vor 28 Tagen		Zange	1	Schulter	3		3			1	3			1
1391		359.1	7		1	0	3	1	2	D515	reticulatus	590	88.8	536				1			0	1	0.165672	6.64414	6.64414		adult	w	September	9	ja	2	Niembaumöl,Tic clip, Bio spot on		vor 2 Tagen		Hand	5	Hals	2		3			1	3			1
1449		382.1	11		2	0	4	2	2	D549	reticulatus	702	100	656				1			0	1	0.152439	7.02	7.02		adult	w	November	11	ja	2	Knoblauch		2009		Hand	5	Hals	2		3			1	3			1
1492		386.1	20		1	1		1	2	D571	reticulatus	462	184	304				1			0	1	0.605263	2.51087	2.51087		adult	w	November	11	nein	1	Exspot	2	Anfang Okt	1	Hand	5	Bauch	6		3			1	3			1
1505		386.1	42		0	1		1	2	D582	reticulatus	574	116	472				1			0	1	0.245763	4.94828	4.94828		adult	w	November	11	nein	1	Exspot	2	Anfang Okt	1	Hand	5	Bein	10		3			1	3			1
1573		399.1	3		1	0	1	2	2	D645	reticulatus	364	148	231				1			0	1	0.640693	2.45946	2.45946		adult	w	September	9	ja	2	kein				Pinzette	4	Nacken	2		1	1			3			1
1576		399.1	6		1	0	1	2	2	D648	reticulatus	412	157	271				1			0	1	0.579336	2.6242	2.6242		adult	w	Oktober	10	ja	2	kein				Pinzette	4	Hals	2		1	1			3			1
1586		399.1	16		1	0	1	2	2	D658	reticulatus	270	101	183				1			0	1	0.551913	2.67327	2.67327		adult	w	Oktober	10	ja	2	kein				Pinzette	4	Nacken	2		1	1			3			1
1589		399.1	19		2	0	1	2	2	D661	reticulatus	511	109	438				1			0	1	0.248858	4.68807	4.68807		adult	w	November	11	ja	2	kein				Pinzette	4	Schulter	3		3			1	3			1
1591		399.1	21		1	0	1	2	2	D663	reticulatus	373	99	305				1			0	1	0.32459	3.76768	3.76768		adult	w	November	11	ja	2	kein				Pinzette	4	Schulter	3		1	1			3			1
1593		399.1	27		1	0	1	2	2	D665	reticulatus	246	98.3	164				1			0	1	0.59939	2.50254	2.50254		adult	w	November	11	ja	2	kein				Pinzette	4	Nacken	2		2		1		3			1
1602		404.1	7		4	0	3	1	2	D674	reticulatus	366	125	248				1			0	1	0.504032	2.928	2.928		adult	w	Oktober	10	nein	1	Exspot	2	vor 13 Tagen	2	Hand	5	Hals	2		1	1			3			1
1604		404.1	9		0	0	3	1	2	D676	reticulatus	579	121	504				1			0	1	0.240079	4.78512	4.78512		adult	w	Oktober	10	ja	2	Exspot	2	vor 13 Tagen	2	Hand	5	Kinn	1		3			1	2		1
1643		409.1	4		1	0	3	2	2	D712	reticulatus	719	103	686				0			0	0	0.150146	6.98058	6.98058		adult	w	Februar	14	ja	2	kein				Hand	5	Schulter	3		1	1			3			1
1662		413.1	6		0	0	4	2	2	D721	reticulatus	310	142	192				0			0	0	0.739583	2.1831	2.1831		adult	w	Oktober	10	nein	1	Exspot	2	vor 16 Tagen	2	Kamm	6	Oberschenkel	10		1	1			3			1
1665		413.1	9		1	0	4	2	2	D724	reticulatus	560	117	426				1			0	1	0.274648	4.78632	4.78632		adult	w	Oktober	10	ja	2	Exspot	2	vor 17 Tagen	2	Kamm	6	Oberschenkel	10		3			1	3			1
1669		413.1	13		0	0	4	2	2	D728	reticulatus	383	146	256				1			0	1	0.570312	2.62329	2.62329		adult	w	Oktober	10	ja	2	Exspot	2	vor 19 Tagen	2	Hand	5	Rücken	7		1	1			3			1
1678		413.1	22		0	0	4	2	2	D737	reticulatus	638	103	568				1			0	1	0.181338	6.19417	6.19417		adult	w	Oktober	10	ja	2	Exspot	2	vor 20 Tagen	2	Kamm	6	Bein	10		3			1	3			1
1691	1	414.1	?	S 53a	2	1		2	3	D750	reticulatus	636	121	573				0			0	0	0.211169	5.2562	5.2562		adult	w	Oktober	10	ja	2	Halsband unbekannt				Zange	1	Schulter	3		1	1			3			1
1692	1	415.1	?	S 69-1	4	0	3	1		D751	reticulatus	578	133	479				0			0	0	0.277662	4.34586	4.34586		adult	w	Oktober	10	ja	2	k.A.				Zange	1	Brust	5		1	1			3			1
1693		415.1	?	S 69-2	0	0	3	1		D752	reticulatus	411	188	248				1			0	1	0.758065	2.18617	2.18617		adult	w	Oktober	10	ja	2	k.A.				Zange	1	Brust	5
1720	1	438.1	?	K 494	1	0	3	2	2	D776	reticulatus	653	96	598				0			0	0	0.160535	6.80208	6.80208		adult	w	Oktober	10	ja	2	Frontline	4	August	1	Zange	1		13		1	1			3			1
1723		439.1	?	BJ 43-2	0	1		2	2	D778	reticulatus	353	155	219				0			0	0	0.707763	2.27742	2.27742		adult	w	November	11			unbekannt							13		1	1			3			1
1725	1	441.1	1		1	0	3	1	1	D781	reticulatus	457	136	342				1			0	1	0.397661	3.36029	3.36029		adult	w	Oktober	10	ja	2	kein				Pinzette	4	Hinterbein	10		1	1			3			1
27		4.1	13		0	0	1	1	2	Ih019	hexagonus	496	119	370		0		1	3	0	0	1	0.321622	4.16807	4.16807		adult	w	Mai	5	ja	2	Advantix	1	vor 19 Tagen	2	Hand	5	Lefze	1		3			1	3			1
50		10.1	11		1	0	3	1	2	Ih020	hexagonus	789	127	679		0		0	0	0	0	0	0.18704	6.2126	6.2126		adult	w	Juni	6	ja	2	Exspot	2	vor 23 Tagen	2	Hand	5	Nase	1		3			1	3			1
52		10.1	13		1	0	3	1	2	Ih021	hexagonus	641	142	509		0		0	0	0	0	0	0.278978	4.51408	4.51408		adult	w	August	8	ja	2	Exspot	2	vor 44 Tagen	1	Hand	5	Kinn	1		3			1	3			1
93		12.1	6		2	1		1	2	Ih022	hexagonus	291	127	150		0		1	3	3	0	1	0.846667	2.29134	2.29134		adult	w	Juni	6	ja	2	kein				Zange	1	Hals	2		3			1	2		1
115	1	22.1	1		1	1		2	1	Ih023	hexagonus	510	125	376		0		0	0	0	0	0	0.332447	4.08	4.08		adult	w	Mai	5	ja	2	Frontline	4			Hand	5	Brust	5		3			1	3			1
126		23.1	13		1	0	3	1	3	Ih024	hexagonus	542	129	411		0		0	0	0	0	0	0.313869	4.20155	4.20155		adult	w	Juni	6	ja	2	Scalibor	9	seit 8 Tagen	2	Zange	1	Thoraxwand	5		3			1	3			1
154		30.1	3		1	1	1	1	2	Ih025	hexagonus	403	136	259		0		0	0	0	0	0	0.525097	2.96324	2.96324		adult	w	Mai	5	ja	2	Advantix	1			Zange	1	Achsel	4		3			1	3			1
166		37.1	5		1	1		1	2	Ih029	hexagonus	710	84.4	710		0		1	0	0	0	1	0.118873	8.41232	8.41232		adult	w	Mai	5	ja	2	kein				Zange	1	Kopf	1		3			1	2		1
194		47.1	4		1	1		1	2	Ih007	hexagonus	525	93	464		0		0	0	0	0	0	0.200431	5.64516	5.64516	87	adult	w	April	4	ja	2	homoöpathisches Halsband		seit April		Haken	3	Kopf	1		3			1	3			1
200		47.1	10		1	1		1	2	Ih033	hexagonus	471	127	333		1	2	1	0	0	0	1	0.381381	3.70866	3.70866		adult	w	Juni	6	nein	1	homoöpathisches Halsband		seit April		Zange	1	Schulter	3		3			1	3			1
202		47.1	12		1	1		1	2	Ih034	hexagonus	343	113	234		0		1	0	0	0	1	0.482906	3.0354	3.0354		adult	w	Juni	6	ja	2	homoöpathisches Halsband		seit April		Haken	3	Hals	2		3			1	3			1
203		47.1	13		1	1		1	2	Ih035	hexagonus	660	123	562		2	2	0	0	0	0	1	0.218861	5.36585	5.36585		adult	w	Juli	7	ja	2	homoöpathisches Halsband		seit April		Haken	3	Ohr	1		1	1			3			1
205		47.1	15		1	1		1	2	Ih036	hexagonus	418	102	324		0		0	0	0	0	0	0.314815	4.09804	4.09804		adult	w	August	8	ja	2	homoöpathisches Halsband		seit April		Haken	3	Schulter	3		1	1			3			1
208		47.1	18		1	1		1	2	Ih037	hexagonus	518	148	381		0		1	0	0	0	1	0.388451	3.5	3.5		adult	w	September	9	ja	2	homoöpathisches Halsband		seit April		Haken	3	Schulter	3		1	1			3			1
215		47.1	?		0	1		1	2	Ih031	hexagonus	359	115	265		0		1	0	0	2	1	0.433962	3.12174	3.12174		adult	w	Mai	5	ja	2	homoöpathisches Halsband		seit April		Haken	3	Bein	10		1	1			3			1
217		49.1	2		1	0	4	1	2	Ih001	hexagonus	491	97.6	417		0		0	0	0	0	0	0.234053	5.03074	5.03074	21	adult	w	März	3	ja	2	kein				Hand	5	Auge	1		1	1			2		1
218		49.1	3		1	0	4	1	2	Ih038	hexagonus	336	130	211		0		0	0	0	0	0	0.616114	2.58462	2.58462		adult	w	Mai	5	ja	2	kein				Hand	5	Auge	1		1	1			3			1
237		52.1	32		1	0	4	1	1	Ih039	hexagonus	412	134	270		0		0	0	0	0	0	0.496296	3.07463	3.07463		adult	w	Juli	7	ja	2	kein				Zange	1	Hals	2		3			1	2		1
238		52.1	33		1	0	4	1	1	Ih040	hexagonus	718	127	615		0		0	0	0	0	0	0.206504	5.65354	5.65354		adult	w	Juli	7	nein	1	kein				Hand	5	Hals	2		1	1			3			1
240		52.1	35		1	0	4	1	1	Ih041	hexagonus	472	113	360		0		1	1	0	0	1	0.313889	4.17699	4.17699		adult	w	Juli	7	ja	2	kein				Hand	5	Hinterbein	10		1	1			3			1
244		52.1	39		1	0	4	1	1	Ih042	hexagonus	582	140	430		0		1	0	0	0	1	0.325581	4.15714	4.15714		adult	w	Juli	7	ja	2	kein				Zange	1	Schulter	3		1	1			3			1
246		52.1	41		1	0	4	1	1	Ih043	hexagonus	424	160	239		0		1	0	0	0	1	0.669456	2.65	2.65		adult	w	Juli	7	ja	2	kein				Hand	5	Hals	2		1	1			3			1
282	1	76.1	1		1	0	4	2	2	Ih008	hexagonus	473	123	361		0		0	0	0	0	0	0.34072	3.84553	3.84553	89	adult	w	Mai	5	ja	2	kein				Hand	5	Auge	1		3			1	2		1
290		77.1	8		0	1		1	2	Ih047	hexagonus	390	152	238		0		0	0	0	0	0	0.638655	2.56579	2.56579		adult	w	Mai	5	ja	2	Frontline	4			Zange	1	Hals	2		3			1	2		1
294		77.1	13		1	1		1	2	Ih048	hexagonus	314	131	181		0		0	0	0	0	0	0.723757	2.39695	2.39695		adult	w	Mai	5	nein	1	Frontline	4			Zange	1		13		3			1	3			1
296		77.1	16		2	1		1	2	Ih049	hexagonus	530	149	388		0		0	0	4	0	1	0.384021	3.55705	3.55705		adult	w	Juli	6	ja	2	Frontline	4			Zange	1	Halsseite	2		3			1	2		1
297		77.1	17		0	1		1	2	Ih050	hexagonus	765	138	618		0		0	0	0	0	0	0.223301	5.54348	5.54348		adult	w	Juli	7	ja	2	Frontline	4			Zange	1	Halsseite	2		3			1	2		1
311		77.3	4		1	1		2	2	Ih051	hexagonus	554	125	422		0		0	0	5	0	1	0.296209	4.432	4.432		adult	w	Mai	5	ja	2	k.A.				Zange	1	Schulter	3		1	1			3			1
313		77.3	11		1	1		2	2	Ih052	hexagonus	307	145	149		0		1	3	0	0	1	0.973154	2.11724	2.11724		adult	w	Mai	5			Frontline	4						13		1	1			3			1
369		98.1	2		1	0	2	1	2	Ih053	hexagonus	576	125	459		0		1	0	0	0	1	0.272331	4.608	4.608		adult	w	Mai	5	ja	2	Scalibor	9	seit April	2	Zange	1	Innenschenkel	10		3			1	2		1
378	1	107.1	3		1	0	3	1	1	Ih056	hexagonus	541	104	473		0		0	0	0	0	0	0.219873	5.20192	5.20192		adult	w	Mai	5	ja	2	kein				Zange	1	Hinterbein	10		3			1	2		1
415		120.1	2		0	1		1	1	Ih010	hexagonus	438	126	321		0		0	0	0	0	0	0.392523	3.47619	3.47619	105	adult	w	April	4	ja	2	unbekannt		2009		Karte	2	Achsel	4		3			1	3			1
416		120.1	3		1	1		1	1	Ih011	hexagonus	678	98.3	601		0		1	0	0	0	1	0.163561	6.89725	6.89725	106	adult	w	April	4	ja	2	unbekannt				Karte	2	Nacken	2		3			1	3			1
436		129.1	6		1	0	3	1	3	Ih059	hexagonus	614	127	494		0		0	0	0	0	0	0.257085	4.83465	4.83465		adult	w	August	8	ja	2	Frontline	4	vor 35 Tagen	1	Zange	1	Ohrregion	1		3			1	3			1
439		129.1	9		1	0	3	1	3	Ih060	hexagonus	660	221	415		0		0	0	0	0	0	0.53253	2.98643	2.98643		adult	w	August	8	ja	2	Frontline	4	vor 2 Tagen	2	Zange	1	Hals	2		1	1			3			1
453	1	134.1	1		1	1	3	1	1	Ih061	hexagonus	399	99.5	309		0		0	0	0	0	0	0.322006	4.01005	4.01005		adult	w	Mai	5	ja	2	Knoblauch				Zange	1	Kinn	1		3			1	3			1
458		135.1	3		1	0	3	2	3	Ih062	hexagonus	612	134	507		0		0	0	0	0	0	0.2643	4.56716	4.56716		adult	w	Juni	6	ja	2	Frontline	4	2009	1	Pinzette	4	Achsel	4		3			1	2		1
460		135.1	5		1	0	3	2	3	Ih063	hexagonus	658	110	618		0		0	0	0	0	0	0.177994	5.98182	5.98182		adult	w	August	8	ja	2	Frontline	4	2009	1	Hand	5	Innenschenkel	10		1	1			3			1
465		139.1	5		1	0	4	1	1	Ih064	hexagonus	661	154	490		0		1	3	2	0	1	0.314286	4.29221	4.29221		adult	w	Mai	5	ja	2	kein				Pinzette	4	Brust	5		3			1	3			1
480		141.1	5		0	0	4	2	2	Ih018	hexagonus	614	142	469		0		0	0	0	0	0	0.302772	4.32394	4.32394		adult	w	April	4	ja	2	Frontline	4	2009	1	Haken	3	Ohr	1		3			1	3			1
510		152.1	18		1	0	3	1	3	Ih066	hexagonus	626	156	472		0		1	0	0	0	1	0.330508	4.01282	4.01282		adult	w	Juli	7	ja	2	Frontline	4	vor 22 Tagen	2	Pinzette	4	Achsel	4		1	1			3			1
528		158.1	10		1	0	2	2	1	Ih068	hexagonus	475	139	339		0		0	0	0	0	0	0.410029	3.41727	3.41727		adult	w	September	9	ja	2	Exspot	2	vor 88 Tagen	1	Pinzette	4	Augenregion	1		3			1	3			1
542		166.1	3		1	1		2	2	Ih070	hexagonus	769	147	646		0		0	0	0	0	0	0.227554	5.23129	5.23129		adult	w	Juni	6	ja	2	unbekanntes Halsband		seit 1 Monat		Karte	2	Brust	5		1	1			3			1
548		174.1	2		1	0	1	1	2	Ih151	hexagonus					0		1	4	5	0	1	#DIV/0!	#DIV/0!			adult	w	Mai	5	ja	2	unbekannt				Zange	1	Ohr	1		3			1	2		1
549		174.1	3		1	0	1	1	2	Ih071	hexagonus	573	122	463		0		0	0	0	2	1	0.263499	4.69672	4.69672		adult	w	April	4	ja	2	unbekannt				Zange	1	Bein	10		1	1			3			1
550		174.1	4		1	0	1	1	2	Ih072	hexagonus	472	122	346		0	0	0	0	1	0	1	0.352601	3.86885	3.86885		adult	w	Mai	5	ja	2	unbekannt				Zange	1	Ohr	1		3			1	3			1
556		176.1	5		1	0	3	1	3	Ih075	hexagonus	756	159	613		0		1	4	0	0	1	0.25938	4.75472	4.75472		adult	w	Juni	6	ja	2	Exspot	2	vor 20 Tagen	2	Hand	5	Hals	2		3			1	2		1
559	1	180.1	1		1	0	1	2	2	Ih076	hexagonus	727	145	577		0		0	0	0	0	0	0.2513	5.01379	5.01379		adult	w	Mai	5	ja	2	Frontline	4	2009	1	Zange	1	Auge	1		3			1	2		1
577		191.1	2		1	0	3	1	2	Ih078	hexagonus	466	124	124		0		0	0	0	0	0	1	3.75806	3.75806		adult	w	Mai	5	ja	2	kein				Zange	1	Kopf	1		3			1	2		1
580	1	196.1	1		1	0	3	1	1	Ih079	hexagonus	369	115	248		0		0	0	0	2	1	0.46371	3.2087	3.2087		adult	w	Mai	5	ja	2	kein				Zange	1	Oberschenkel	10		3			1	3			1
584	1	199.1	1		1	1	3	1	1	Ih080	hexagonus	482	114	371		0		0	0	0	0	0	0.307278	4.22807	4.22807		adult	w	Mai	5	ja	2	Pro Meris	8	vor ca 1,5 Monaten	1	Haken	3	Oberschenkel	10		3			1	3			1
618		211.1	7		1	0	3	2	3	Ih082	hexagonus	481	155	321		0		1	0	0	0	1	0.482866	3.10323	3.10323		adult	w	Mai	5	ja	2	Scalibor	9	seit 7 Tagen	2	Zange	1	Pfote	10		3			1	2		1
621		211.1	11		0	0	3	2	3	Ih083	hexagonus	594	120	481		0		0	0	0	0	0	0.24948	4.95	4.95		adult	w	Mai	5	ja	2	Scalibor	9	seit 13 Tagen	2	Zange	1	Ohr	1		3			1	2		1
645		211.1	?	211/1/5-2	0	0	3	2	3	Ih081	hexagonus	403	125	277		0		1	0	0	0	1	0.451264	3.224	3.224		adult	w	Mai	5	ja	2	Scalibor	9	seit Apr 2009	1	Zange	1	Pfote	10		3			1	3			1
660		214.1	7		0	0	3	1	2	Ih085	hexagonus	635	126	525		0		0	0	0	0	0	0.24	5.03968	5.03968		adult	w	Juli	7	ja	2	Exspot	2	vor 6 Tagen	2	Hand	5	Hals	2		3			1	3			1
661		214.1	8		1	0	3	1	2	Ih086	hexagonus	768	107	768		0		0	0	0	0	0	0.139323	7.17757	7.17757		adult	w	Juli	7	ja	2	Exspot	2	vor 30 Tagen	2	Hand	5	Hals	2		3			1	2		1
670		216.1	?	BJ-2-2	0	0	3	1	1	Ih002	hexagonus	381	113	257		0		1	3	0	0	1	0.439689	3.37168	3.37168	60	adult	w	April	4			Exspot	2						13		3			1	2		1
683		220.1	4		1	0	3	2	2	Ih087	hexagonus	496	142	354		0		1	3	2	0	1	0.40113	3.49296	3.49296		adult	w	August	8	ja	2	Exspot	2	Ende Juni	1	Hand	5	Stirn	1		3			1	2		1
688		221.1	3		1	1		2	2	Ih088	hexagonus	442	85	364		0		0	0	0	0	0	0.233516	5.2	5.2		adult	w	Mai	5	ja	2	Frontline	4	Ende März	1	Zange	1	Schulter	3		3			1	2		1
702		226.1	?	K379/4	0	0	1	1	2	Ih004	hexagonus	362	133	225		0		0	0	0	0	0	0.591111	2.7218	2.7218	70	adult	w	April	4	ja	2	Exspot	2	vor 36 Tagen	1	Zange	1	Rücken	7		3			1	2		1
703		226.1	?	K 379/3	0	0	1	1	2	Ih003	hexagonus	423	133	308		0		1	0	0	0	1	0.431818	3.18045	3.18045	69	adult	w	April	4	ja	2	Exspot	2	vor 36 Tagen	1	Zange	1	Pfote	10		3			1	3			1
740		237.1	?	BF 19-2	0	1		2	2	Ih015	hexagonus	598	127	437		0		1	0	0	0	1	0.290618	4.70866	4.70866		adult	w	April	4	nein	1	Frontline,Preventic		heute		Hand	5	Kopf	1		3			1	3			1
743	1	239.1	?	BF 12-1	0	1	2	1	1	Ih014	hexagonus	656	161	518		0		1	3	0	0	1	0.310811	4.07453	4.07453		adult	w	Mai	5	ja	2	Advantix	1			Zange	1	Genick	1		1	1			3			1
765		240.1	?	BF 6-1	18	0	2	1	2	Ih012	hexagonus	558	152	396		0		1	0	0	0	1	0.383838	3.67105	3.67105		adult	w	April	4	ja	2	k.A.		2009		Zange	1	Hals	2		1	1			3			1
767		241.1	2		1	0	2	1	2	Ih089	hexagonus	447	131	303		0		1	0	0	0	1	0.432343	3.41221	3.41221		adult	w	September	9	ja	2	Exspot	2	vor 14 Tagen	2	Pinzette	4	Schnauze	1		1	1			2		1
777		242.1	3		1	0	3	2	1	Ih091	hexagonus					0		1	3	0	0	1	#DIV/0!	#DIV/0!			adult	w	Juli	7	ja	2	unbekannt		April		Pinzette	4	Ohrregion	1		3			1	3			1
796	1	247.1	1		1	1		1	3	Ih094	hexagonus	437	162	260		0		1	3	4	0	1	0.623077	2.69753	2.69753		adult	w	Mai	5	ja	2	Chip Halsband		vor 3 Tagen		Zange	1	Schnauze	1		3			1	2		1
803		248.1	?	S 8-2	2	0	3	1	3	Ih016	hexagonus	576	152	412		0		1	0	0	0	1	0.368932	3.78947	3.78947		adult	w	Mai	5			Frontline	4	2009	1				13		3			1	2		1
828		257.1	2		2	1		1	2	Ih097	hexagonus	571	97.8	495		0		0	0	0	0	0	0.197576	5.83845	5.83845		adult	w	Mai	5	ja	2	Advantix	1	vor 3 Tagen	2	allein	7	Rippen	5		3			1	3			1
829		257.1	3		1	1		1	2	Ih098	hexagonus	472	148	307		0		1	0	0	0	1	0.482085	3.18919	3.18919		adult	w	Juni	6	ja	2	Advantix	1	vor 23 Tagen	2	Pinzette	4	Bein	10		2		1		3			1
833	1	260.1	?	BF 29-2	0	1		1	2	Ih099	hexagonus	518	108	419		0		0	0	0	0	0	0.257757	4.7963	4.7963		adult	w	Mai	5	ja	2	unbekannt		vor 29 Tagen		Hand	5	Ohr	1		3			1	2		1
837	1	263.1	1		1	0	1	2	1	Ih100	hexagonus					0		1	0	0	0	1	#DIV/0!	#DIV/0!			adult	w	Juli	7	ja	2	kein				Haken	3	Kopf	1		3			1	3			1
842		264.1	?	S 19-2	0	0	1	1	1	Ih102	hexagonus	436	120	306		0		0	0	4	0	1	0.392157	3.63333	3.63333		adult	w	Mai	5	ja	2	Practic	6	vor 4 Tagen	2	Zange	1	Bauch	6		2		1		3			1
876		269.1	11		2	1		2	1	Ih104	hexagonus	661	135	548		0		0	0	3	0	1	0.24635	4.8963	4.8963		adult	w	Juni	6	ja	2	Frontline	4			Zange	1	Hals	2		3			1	2		1
950		275.1	6		1	0	1	1	2	Ih107	hexagonus	560	128	443		0		0	0	0	0	0	0.288939	4.375	4.375		adult	w	Juni	6	ja	2	Frontline	4	Juni	2	Zange	1	Pfote	10		3			1	2		1
964		276.1	13		1	0	3	2	2	Ih108	hexagonus	526	105	422		0		1	0	0	0	1	0.248815	5.00952	5.00952		adult	w	Juli	7	ja	2	Frontline	4	Juni		Haken	3	Hals	2		1	1			3			1
973		278.1	3		1	0	3	1	1	Ih110	hexagonus	292	120	167		0		0	0	0	0	0	0.718563	2.43333	2.43333		adult	w	Juni	6	ja	2	Bogacare		April		Zange	1	Backe	1		1	1			3			1
1066		287.1	10		1	0	3	2	3	Ih116	hexagonus	374	119	235		2	2	0	0	0	0	1	0.506383	3.14286	3.14286		adult	w	Oktober	10	ja	2	Formel z Tbl		tgl		Zange	1	Bauch	6		1	1			2		1
1067		287.1	11		1	0	3	2	3	Ih117	hexagonus	611	111	504		0		1	3	0	0	1	0.220238	5.5045	5.5045		adult	w	Oktober	10	ja	2	Formel z Tbl		tgl		Zange	1	Oberschenkel	10		3			1	3			1
1122		293.1	3		2	0	3	2	3	Ih118	hexagonus	588	121	467		0		1	0	0	0	1	0.259101	4.8595	4.8595		adult	w	August	8	ja	2	Exspot	2	vor 62 Tagen	1	Hand	5	Kopf	1		3			1	2		1
1164		295.1	5		2	0	3	2	3	Ih119	hexagonus	598	105	502		0		0	0	0	0	0	0.209163	5.69524	5.69524		adult	w	August	8	ja	2	Exspot	2	vor 62 Tagen	1	Hand	5	Wange	1		3			1	3			1
1186		296.1	5		1	0	3	1	3	Ih120	hexagonus	597	123	476		2	2	0	0	0	0	1	0.258403	4.85366	4.85366		adult	w	August	8	nein	1	Exspot	2	vor 65 Tagen	1	Hand	5	Vorderbein	10		3			1	2		1
1210		298.1	3		0	0	4	2	2	Ih121	hexagonus	606	139	449		0		1	3	0	0	1	0.309577	4.35971	4.35971		adult	w	August	8	ja	2	Frontline	4	vor 12 Tagen	2	Pinzette	4	Vagina	9		3			1	3			1
1232		301.1	?	S 23-3	0	1		1	2	Ih122	hexagonus	380	116	264		0		0	0	0	0	0	0.439394	3.27586	3.27586		adult	w	Mai	5	ja	2	kein				Zange	1	Hals	2		3			1	3			1
1240		301.2	8		1	1		1	2	Ih126	hexagonus	621	78.9	607		0		1	3	0	0	1	0.129984	7.87072	7.87072		adult	w	Juli	7	ja	2	kein				allein	7	Gesicht	1		3			1	3			1
1246		301.2	14		1	1		1	2	Ih128	hexagonus	431	116	306		0		1	0	0	0	1	0.379085	3.71552	3.71552		adult	w	August	8	ja	2	kein				Zange	1	Ohr	1		1	1			3			1
1260		306.1	2		1	0	3	1	2	Ih130	hexagonus	705	132	570		1	2	1	0	0	0	1	0.231579	5.34091	5.34091		adult	w	August	8	ja	2	kein				Pinzette	4	Brust	5		3			1	3			1
1261		306.1	3		1	0	3	1	2	Ih131	hexagonus	323	89	213		0		1	0	0	0	1	0.41784	3.62921	3.62921		adult	w	September	9	nein	1	kein				Pinzette	4	Hals	2		2		1		3			1
1267		307.1	7		0	0	3	1	2	Ih132	hexagonus	470	115	387		0		1	0	0	0	1	0.297158	4.08696	4.08696		adult	w	September	9	nein	1	Exspot	2	Anfang Mai	1	Hand	5	Rumpf	13		1	1			3			1
1275	1	315.1	1		1	0	3	2	2	Ih134	hexagonus	446	113	323		0		1	0	0	0	1	0.349845	3.9469	3.9469		adult	w	Juni	6	ja	2	Halsband unbekannt		seit April		Haken	3	Bein	10		1	1			3			1
1277		316.2	2		1	0	2	2	1	Ih135	hexagonus	527	130	395		0		1	0	4	0	1	0.329114	4.05385	4.05385		adult	w	Juli	7	ja	2	kein				Zange	1	Kinn	1		1	1			3			1
1302		325.1	2		1	1		2	1	Ih138	hexagonus					0		1	0	0	0	1	#DIV/0!	#DIV/0!			adult	w	August	8	ja	2	Exspot	2	vor 57 Tagen	1	Pinzette	4	Ohransatz	1		1	1			3			1
1303		325.1	3		1	1		2	1	Ih139	hexagonus	590	110	508		0		1	3	0	0	1	0.216535	5.36364	5.36364		adult	w	September	9	ja	2	Exspot	2	Juli	1	Pinzette	4	Achsel	4		3			1	2		1
1310		330.1	?	S 51	1	0	3	2	3	Ih140	hexagonus	587	139	458		0		1	2?	0	0	1	0.303493	4.22302	4.22302		adult	w	Juni	6			Advantix	1						13		3			1	2		1
1341	1	344.1	?	S 59	1	0	3	1	3	Ih142	hexagonus	569	79.4	563		0		1	0	0	0	1	0.14103	7.16625	7.16625		adult	w	Juni	6	ja	2	Teebaumöl,Zitronenminze		heute		Zange	1	Rücken	7		3			1	3			1
1342	1	345.1	2		1	0	1	2	2	Ih143	hexagonus	401	111	308		0		1	0	0	0	1	0.36039	3.61261	3.61261		adult	w	März	15	ja	2	kein							13		3			1	3			1
1345		345.1	?	S 60a	4	0	1	2	2	Ih144	hexagonus	347	132	210		2	2	1	0	0	0	1	0.628571	2.62879	2.62879		adult	w	Juni	6	ja	2	kein				Zange	1	Ohr	1		3			1	3			1
1403		369.1	5		1	0	3	1	3	Ih147	hexagonus	450	101	317		0		0	0	0	0	0	0.318612	4.45545	4.45545		adult	w	August	8	ja	2	Frontline	4			Haken	3	Rücken	7		3			1	3			1
1447		382.1	9		1	0	4	2	2	Ih149	hexagonus	525	111	418		0		1	0	0	0	1	0.26555	4.72973	4.72973		adult	w	November	11	ja	2	Knoblauch		2009		Hand	5	Oberschenkel	10		3			1	3			1
1651		411.1	7		1	0	4	1	2	Ih150	hexagonus	420	96	330		2	2	1	0	0	0	1	0.290909	4.375	4.375		adult	w	November	11	ja	2	kein				Hand	5	Bauchseite	6		3			1	2		1
[truncated: 2 more columns]
